# Supplementary material for: Environment-Associated Variations in Blood Metabolism of Mongolian Cattle Grazing in the Alxa Desert of China
Source: Vet Sci. 2025 May 21;12(5):506. doi: 10.3390/vetsci12050506 (PMC12115695; doi:10.3390/vetsci12050506)
Supplement: Supplementary file 1 [file vetsci-12-00506-s001.zip]

Archive with 2 entries (2 files):
- TableS1_Statistical analysis of climate data.xlsx
- TableS2_ Blood routine, biochemistry and growth parameters data of Mongolian cattle.xlsx
