# Supplementary material for: Environment-Associated Variations in Blood Metabolism of Mongolian Cattle Grazing in the Alxa Desert of China
Source: Vet Sci. 2025 May 21;12(5):506. doi: 10.3390/vetsci12050506 (PMC12115695; doi:10.3390/vetsci12050506)
Supplement: Supplementary file 1 [file vetsci-12-00506-s001.zip › TableS1_Statistical analysis of climate data.xlsx]

## Sheet: a. Ta NLT
	Wurentuya	Galebusitai	Sharihulusi	Wurituhuole	Geding	Chalageri
Test for normal distribution
Anderson-Darling test
A2*	0.3675	0.344	0.3537	0.3505	0.3461	0.3635
P value	0.3701	0.4236	0.4006	0.4082	0.4185	0.3786
Passed normality test (alpha=0.05)?	Yes	Yes	Yes	Yes	Yes	Yes
P value summary	ns	ns	ns	ns	ns	ns
D'Agostino & Pearson test
K2	3.206	2.955	3.119	3.136	3.149	3.101
P value	0.2013	0.2282	0.2102	0.2085	0.2071	0.2122
Passed normality test (alpha=0.05)?	Yes	Yes	Yes	Yes	Yes	Yes
P value summary	ns	ns	ns	ns	ns	ns
Shapiro-Wilk test
W	0.9155	0.9207	0.9188	0.9191	0.92	0.9168
P value	0.2508	0.2917	0.2761	0.2787	0.2862	0.2603
Passed normality test (alpha=0.05)?	Yes	Yes	Yes	Yes	Yes	Yes
P value summary	ns	ns	ns	ns	ns	ns
Kolmogorov-Smirnov test
KS distance	0.1652	0.1467	0.1586	0.1577	0.1547	0.1603
P value	>0.1000	>0.1000	>0.1000	>0.1000	>0.1000	>0.1000
Passed normality test (alpha=0.05)?	Yes	Yes	Yes	Yes	Yes	Yes
P value summary	ns	ns	ns	ns	ns	ns
Number of values	12	12	12	12	12	12

## Sheet: b Ta MEA
Table Analyzed	ta
Mixed-effects model (REML)	Matching: Stacked
Assume sphericity?	No
Alpha	0.05
Fixed effects (type III)	P value	P value summary	Statistically significant (P < 0.05)?	F (DFn, DFd)	Geisser-Greenhouse's epsilon
Time	<0.0001	****	Yes	F (3.475, 669.0) = 1723	0.3159
Column Factor	0.0004	***	Yes	F (5, 2118) = 4.525
Time x Column Factor	>0.9999	ns	No	F (55, 2118) = 0.1213
Random effects	SD	Variance
Subject	0	0
Residual	3.882	15.07
Was the matching effective?
Chi-square, df
P value
P value summary
Is there significant matching (P < 0.05)?	No
Data summary
Number of columns (Column Factor)	6
Number of rows (Time)	12
Number of subjects (Subject)	186
Number of missing values	42

## Sheet: c. Ta Muliti_each mouth
Within each row, compare columns (simple effects within rows)
Number of families	12
Number of comparisons per family	15
Alpha	0.05
Tukey's multiple comparisons test	Mean Diff.	95.00% CI of diff.	Significant?	Summary	Adjusted P Value
Jan
Wurentuya vs. Galebusitai	1.564	-1.432 to 4.560	No	ns	0.6419
Wurentuya vs. Sharihulusi	0.1768	-2.846 to 3.199	No	ns	>0.9999
Wurentuya vs. Wurituhuole	0.3829	-2.661 to 3.427	No	ns	0.999
Wurentuya vs. Geding	0.3415	-2.632 to 3.315	No	ns	0.9994
Wurentuya vs. Chalageri	0.127	-2.857 to 3.111	No	ns	>0.9999
Galebusitai vs. Sharihulusi	-1.387	-4.232 to 1.458	No	ns	0.7057
Galebusitai vs. Wurituhuole	-1.181	-4.049 to 1.687	No	ns	0.8293
Galebusitai vs. Geding	-1.222	-4.015 to 1.570	No	ns	0.79
Galebusitai vs. Chalageri	-1.437	-4.241 to 1.367	No	ns	0.6603
Sharihulusi vs. Wurituhuole	0.2062	-2.690 to 3.103	No	ns	>0.9999
Sharihulusi vs. Geding	0.1648	-2.657 to 2.986	No	ns	>0.9999
Sharihulusi vs. Chalageri	-0.04973	-2.883 to 2.783	No	ns	>0.9999
Wurituhuole vs. Geding	-0.0414	-2.886 to 2.804	No	ns	>0.9999
Wurituhuole vs. Chalageri	-0.2559	-3.112 to 2.600	No	ns	0.9998
Geding vs. Chalageri	-0.2145	-2.994 to 2.565	No	ns	>0.9999
Feb
Wurentuya vs. Galebusitai	1.335	-2.474 to 5.143	No	ns	0.9038
Wurentuya vs. Sharihulusi	0.02485	-3.739 to 3.789	No	ns	>0.9999
Wurentuya vs. Wurituhuole	0.3167	-3.454 to 4.087	No	ns	0.9999
Wurentuya vs. Geding	0.2796	-3.447 to 4.006	No	ns	>0.9999
Wurentuya vs. Chalageri	0.006842	-3.762 to 3.776	No	ns	>0.9999
Galebusitai vs. Sharihulusi	-1.31	-5.010 to 2.390	No	ns	0.9
Galebusitai vs. Wurituhuole	-1.018	-4.725 to 2.688	No	ns	0.9642
Galebusitai vs. Geding	-1.055	-4.717 to 2.607	No	ns	0.9562
Galebusitai vs. Chalageri	-1.328	-5.033 to 2.377	No	ns	0.8953
Sharihulusi vs. Wurituhuole	0.2918	-3.368 to 3.952	No	ns	0.9999
Sharihulusi vs. Geding	0.2548	-3.360 to 3.870	No	ns	>0.9999
Sharihulusi vs. Chalageri	-0.01801	-3.677 to 3.641	No	ns	>0.9999
Wurituhuole vs. Geding	-0.03706	-3.659 to 3.584	No	ns	>0.9999
Wurituhuole vs. Chalageri	-0.3098	-3.975 to 3.356	No	ns	0.9999
Geding vs. Chalageri	-0.2728	-3.893 to 3.348	No	ns	>0.9999
Mar
Wurentuya vs. Galebusitai	1.504	-2.222 to 5.230	No	ns	0.8407
Wurentuya vs. Sharihulusi	0.1746	-3.491 to 3.840	No	ns	>0.9999
Wurentuya vs. Wurituhuole	0.3593	-3.304 to 4.023	No	ns	0.9997
Wurentuya vs. Geding	0.5392	-3.118 to 4.197	No	ns	0.9979
Wurentuya vs. Chalageri	0.09986	-3.580 to 3.780	No	ns	>0.9999
Galebusitai vs. Sharihulusi	-1.329	-4.882 to 2.223	No	ns	0.8788
Galebusitai vs. Wurituhuole	-1.145	-4.695 to 2.405	No	ns	0.9318
Galebusitai vs. Geding	-0.9647	-4.509 to 2.580	No	ns	0.9662
Galebusitai vs. Chalageri	-1.404	-4.971 to 2.163	No	ns	0.8543
Sharihulusi vs. Wurituhuole	0.1847	-3.301 to 3.670	No	ns	>0.9999
Sharihulusi vs. Geding	0.3647	-3.115 to 3.844	No	ns	0.9996
Sharihulusi vs. Chalageri	-0.07473	-3.578 to 3.429	No	ns	>0.9999
Wurituhuole vs. Geding	0.18	-3.297 to 3.657	No	ns	>0.9999
Wurituhuole vs. Chalageri	-0.2594	-3.760 to 3.242	No	ns	>0.9999
Geding vs. Chalageri	-0.4394	-3.934 to 3.056	No	ns	0.999
Apr
Wurentuya vs. Galebusitai	1.01	-2.702 to 4.723	No	ns	0.966
Wurentuya vs. Sharihulusi	-0.2264	-3.866 to 3.414	No	ns	>0.9999
Wurentuya vs. Wurituhuole	0.02319	-3.642 to 3.689	No	ns	>0.9999
Wurentuya vs. Geding	0.08014	-3.608 to 3.768	No	ns	>0.9999
Wurentuya vs. Chalageri	-0.1649	-3.774 to 3.444	No	ns	>0.9999
Galebusitai vs. Sharihulusi	-1.237	-4.824 to 2.351	No	ns	0.9108
Galebusitai vs. Wurituhuole	-0.9871	-4.601 to 2.626	No	ns	0.9655
Galebusitai vs. Geding	-0.9301	-4.566 to 2.706	No	ns	0.974
Galebusitai vs. Chalageri	-1.175	-4.731 to 2.381	No	ns	0.9243
Sharihulusi vs. Wurituhuole	0.2496	-3.289 to 3.788	No	ns	>0.9999
Sharihulusi vs. Geding	0.3065	-3.255 to 3.868	No	ns	0.9998
Sharihulusi vs. Chalageri	0.06153	-3.418 to 3.541	No	ns	>0.9999
Wurituhuole vs. Geding	0.05694	-3.531 to 3.645	No	ns	>0.9999
Wurituhuole vs. Chalageri	-0.1881	-3.694 to 3.318	No	ns	>0.9999
Geding vs. Chalageri	-0.245	-3.775 to 3.285	No	ns	>0.9999
May
Wurentuya vs. Galebusitai	0.6766	-2.178 to 3.531	No	ns	0.9815
Wurentuya vs. Sharihulusi	-0.3243	-3.153 to 2.504	No	ns	0.9994
Wurentuya vs. Wurituhuole	-0.3098	-3.184 to 2.565	No	ns	0.9995
Wurentuya vs. Geding	-0.2988	-3.200 to 2.603	No	ns	0.9996
Wurentuya vs. Chalageri	-0.1762	-2.920 to 2.567	No	ns	>0.9999
Galebusitai vs. Sharihulusi	-1.001	-3.828 to 1.827	No	ns	0.9016
Galebusitai vs. Wurituhuole	-0.9864	-3.860 to 1.887	No	ns	0.9126
Galebusitai vs. Geding	-0.9754	-3.876 to 1.925	No	ns	0.9194
Galebusitai vs. Chalageri	-0.8528	-3.595 to 1.889	No	ns	0.941
Sharihulusi vs. Wurituhuole	0.01452	-2.833 to 2.862	No	ns	>0.9999
Sharihulusi vs. Geding	0.02554	-2.849 to 2.900	No	ns	>0.9999
Sharihulusi vs. Chalageri	0.1481	-2.566 to 2.863	No	ns	>0.9999
Wurituhuole vs. Geding	0.01102	-2.909 to 2.931	No	ns	>0.9999
Wurituhuole vs. Chalageri	0.1336	-2.629 to 2.896	No	ns	>0.9999
Geding vs. Chalageri	0.1226	-2.669 to 2.914	No	ns	>0.9999
Jun
Wurentuya vs. Galebusitai	0.2606	-2.209 to 2.730	No	ns	0.9996
Wurentuya vs. Sharihulusi	-0.5663	-2.962 to 1.829	No	ns	0.9816
Wurentuya vs. Wurituhuole	-0.6436	-3.091 to 1.803	No	ns	0.9706
Wurentuya vs. Geding	-0.8056	-3.303 to 1.692	No	ns	0.9313
Wurentuya vs. Chalageri	-0.2157	-2.550 to 2.118	No	ns	0.9998
Galebusitai vs. Sharihulusi	-0.8268	-3.263 to 1.610	No	ns	0.916
Galebusitai vs. Wurituhuole	-0.9042	-3.391 to 1.583	No	ns	0.8907
Galebusitai vs. Geding	-1.066	-3.603 to 1.471	No	ns	0.8161
Galebusitai vs. Chalageri	-0.4763	-2.853 to 1.900	No	ns	0.9913
Sharihulusi vs. Wurituhuole	-0.07736	-2.491 to 2.337	No	ns	>0.9999
Sharihulusi vs. Geding	-0.2393	-2.705 to 2.226	No	ns	0.9997
Sharihulusi vs. Chalageri	0.3506	-1.949 to 2.650	No	ns	0.9976
Wurituhuole vs. Geding	-0.1619	-2.677 to 2.353	No	ns	>0.9999
Wurituhuole vs. Chalageri	0.4279	-1.925 to 2.781	No	ns	0.9944
Geding vs. Chalageri	0.5899	-1.817 to 2.996	No	ns	0.9783
Jul
Wurentuya vs. Galebusitai	0.2919	-1.942 to 2.526	No	ns	0.9989
Wurentuya vs. Sharihulusi	-0.7427	-3.039 to 1.554	No	ns	0.9309
Wurentuya vs. Wurituhuole	-0.9157	-3.267 to 1.436	No	ns	0.8598
Wurentuya vs. Geding	-1.128	-3.516 to 1.260	No	ns	0.7324
Wurentuya vs. Chalageri	-0.1724	-2.387 to 2.042	No	ns	>0.9999
Galebusitai vs. Sharihulusi	-1.035	-3.287 to 1.218	No	ns	0.7547
Galebusitai vs. Wurituhuole	-1.208	-3.517 to 1.101	No	ns	0.6402
Galebusitai vs. Geding	-1.42	-3.766 to 0.9268	No	ns	0.4849
Galebusitai vs. Chalageri	-0.4644	-2.633 to 1.704	No	ns	0.9883
Sharihulusi vs. Wurituhuole	-0.173	-2.542 to 2.196	No	ns	>0.9999
Sharihulusi vs. Geding	-0.3851	-2.790 to 2.020	No	ns	0.997
Sharihulusi vs. Chalageri	0.5703	-1.663 to 2.803	No	ns	0.9743
Wurituhuole vs. Geding	-0.2121	-2.669 to 2.245	No	ns	0.9998
Wurituhuole vs. Chalageri	0.7433	-1.547 to 3.033	No	ns	0.9298
Geding vs. Chalageri	0.9554	-1.373 to 3.283	No	ns	0.8308
Aug
Wurentuya vs. Galebusitai	0.5988	-1.733 to 2.930	No	ns	0.9737
Wurentuya vs. Sharihulusi	-0.5247	-2.861 to 1.812	No	ns	0.9855
Wurentuya vs. Wurituhuole	-0.6383	-3.026 to 1.749	No	ns	0.9687
Wurentuya vs. Geding	-0.8754	-3.300 to 1.549	No	ns	0.8939
Wurentuya vs. Chalageri	-0.02513	-2.281 to 2.230	No	ns	>0.9999
Galebusitai vs. Sharihulusi	-1.124	-3.452 to 1.205	No	ns	0.7145
Galebusitai vs. Wurituhuole	-1.237	-3.616 to 1.142	No	ns	0.6461
Galebusitai vs. Geding	-1.474	-3.891 to 0.9422	No	ns	0.4759
Galebusitai vs. Chalageri	-0.6239	-2.871 to 1.623	No	ns	0.9632
Sharihulusi vs. Wurituhuole	-0.1136	-2.497 to 2.270	No	ns	>0.9999
Sharihulusi vs. Geding	-0.3507	-2.772 to 2.070	No	ns	0.9981
Sharihulusi vs. Chalageri	0.4996	-1.752 to 2.751	No	ns	0.9862
Wurituhuole vs. Geding	-0.2371	-2.707 to 2.233	No	ns	0.9997
Wurituhuole vs. Chalageri	0.6132	-1.692 to 2.918	No	ns	0.9693
Geding vs. Chalageri	0.8503	-1.493 to 3.194	No	ns	0.8917
Sep
Wurentuya vs. Galebusitai	1.417	-1.315 to 4.150	No	ns	0.6477
Wurentuya vs. Sharihulusi	-0.1304	-2.823 to 2.562	No	ns	>0.9999
Wurentuya vs. Wurituhuole	-0.06514	-2.794 to 2.664	No	ns	>0.9999
Wurentuya vs. Geding	-0.02	-2.781 to 2.741	No	ns	>0.9999
Wurentuya vs. Chalageri	0.05181	-2.579 to 2.683	No	ns	>0.9999
Galebusitai vs. Sharihulusi	-1.547	-4.181 to 1.086	No	ns	0.5171
Galebusitai vs. Wurituhuole	-1.482	-4.154 to 1.189	No	ns	0.5792
Galebusitai vs. Geding	-1.437	-4.142 to 1.268	No	ns	0.6238
Galebusitai vs. Chalageri	-1.365	-3.936 to 1.205	No	ns	0.624
Sharihulusi vs. Wurituhuole	0.06528	-2.565 to 2.695	No	ns	>0.9999
Sharihulusi vs. Geding	0.1104	-2.554 to 2.774	No	ns	>0.9999
Sharihulusi vs. Chalageri	0.1822	-2.345 to 2.709	No	ns	>0.9999
Wurituhuole vs. Geding	0.04514	-2.656 to 2.746	No	ns	>0.9999
Wurituhuole vs. Chalageri	0.1169	-2.450 to 2.684	No	ns	>0.9999
Geding vs. Chalageri	0.07181	-2.530 to 2.674	No	ns	>0.9999
Oct
Wurentuya vs. Galebusitai	0.9634	-2.077 to 4.004	No	ns	0.9363
Wurentuya vs. Sharihulusi	-0.1406	-3.138 to 2.857	No	ns	>0.9999
Wurentuya vs. Wurituhuole	0.1395	-2.869 to 3.148	No	ns	>0.9999
Wurentuya vs. Geding	0.204	-2.813 to 3.221	No	ns	>0.9999
Wurentuya vs. Chalageri	-0.2392	-3.222 to 2.743	No	ns	0.9999
Galebusitai vs. Sharihulusi	-1.104	-3.968 to 1.760	No	ns	0.8648
Galebusitai vs. Wurituhuole	-0.8239	-3.699 to 2.051	No	ns	0.958
Galebusitai vs. Geding	-0.7594	-3.644 to 2.125	No	ns	0.9707
Galebusitai vs. Chalageri	-1.203	-4.051 to 1.645	No	ns	0.8138
Sharihulusi vs. Wurituhuole	0.2801	-2.549 to 3.109	No	ns	0.9997
Sharihulusi vs. Geding	0.3446	-2.493 to 3.182	No	ns	0.9992
Sharihulusi vs. Chalageri	-0.09866	-2.899 to 2.702	No	ns	>0.9999
Wurituhuole vs. Geding	0.06452	-2.785 to 2.914	No	ns	>0.9999
Wurituhuole vs. Chalageri	-0.3788	-3.191 to 2.434	No	ns	0.9987
Geding vs. Chalageri	-0.4433	-3.265 to 2.379	No	ns	0.9972
Nov
Wurentuya vs. Galebusitai	0.5608	-2.653 to 3.775	No	ns	0.9954
Wurentuya vs. Sharihulusi	-0.2025	-3.308 to 2.903	No	ns	>0.9999
Wurentuya vs. Wurituhuole	0.09486	-3.013 to 3.202	No	ns	>0.9999
Wurentuya vs. Geding	0.1458	-2.940 to 3.232	No	ns	>0.9999
Wurentuya vs. Chalageri	-0.3944	-3.501 to 2.712	No	ns	0.999
Galebusitai vs. Sharihulusi	-0.7633	-3.727 to 2.200	No	ns	0.9732
Galebusitai vs. Wurituhuole	-0.466	-3.431 to 2.499	No	ns	0.9972
Galebusitai vs. Geding	-0.415	-3.357 to 2.527	No	ns	0.9983
Galebusitai vs. Chalageri	-0.9553	-3.920 to 2.010	No	ns	0.9315
Sharihulusi vs. Wurituhuole	0.2974	-2.548 to 3.143	No	ns	0.9996
Sharihulusi vs. Geding	0.3483	-2.473 to 3.169	No	ns	0.9991
Sharihulusi vs. Chalageri	-0.1919	-3.037 to 2.653	No	ns	>0.9999
Wurituhuole vs. Geding	0.05097	-2.772 to 2.874	No	ns	>0.9999
Wurituhuole vs. Chalageri	-0.4893	-3.336 to 2.357	No	ns	0.9957
Geding vs. Chalageri	-0.5403	-3.363 to 2.282	No	ns	0.9929
Dec
Wurentuya vs. Galebusitai	1.237	-1.732 to 4.207	No	ns	0.8216
Wurentuya vs. Sharihulusi	0.04651	-2.882 to 2.975	No	ns	>0.9999
Wurentuya vs. Wurituhuole	0.3587	-2.583 to 3.300	No	ns	0.9992
Wurentuya vs. Geding	0.2551	-2.636 to 3.146	No	ns	0.9998
Wurentuya vs. Chalageri	-0.009007	-2.911 to 2.893	No	ns	>0.9999
Galebusitai vs. Sharihulusi	-1.191	-3.838 to 1.457	No	ns	0.7708
Galebusitai vs. Wurituhuole	-0.8784	-3.541 to 1.784	No	ns	0.9252
Galebusitai vs. Geding	-0.982	-3.587 to 1.623	No	ns	0.8753
Galebusitai vs. Chalageri	-1.246	-3.863 to 1.370	No	ns	0.7256
Sharihulusi vs. Wurituhuole	0.3122	-2.303 to 2.928	No	ns	0.9993
Sharihulusi vs. Geding	0.2086	-2.348 to 2.765	No	ns	0.9999
Sharihulusi vs. Chalageri	-0.05551	-2.624 to 2.513	No	ns	>0.9999
Wurituhuole vs. Geding	-0.1036	-2.675 to 2.468	No	ns	>0.9999
Wurituhuole vs. Chalageri	-0.3677	-2.952 to 2.216	No	ns	0.9983
Geding vs. Chalageri	-0.2641	-2.788 to 2.260	No	ns	0.9996
Test details	Mean 1	Mean 2	Mean Diff.	SE of diff.	N1	N2	q	DF
Jan
Wurentuya vs. Galebusitai	-9.012	-10.58	1.564	1.017	31	31	2.174	59.21
Wurentuya vs. Sharihulusi	-9.012	-9.188	0.1768	1.026	31	31	0.2435	59.46
Wurentuya vs. Wurituhuole	-9.012	-9.394	0.3829	1.034	31	31	0.5238	59.62
Wurentuya vs. Geding	-9.012	-9.353	0.3415	1.01	31	31	0.4784	58.97
Wurentuya vs. Chalageri	-9.012	-9.139	0.127	1.013	31	31	0.1773	59.09
Galebusitai vs. Sharihulusi	-10.58	-9.188	-1.387	0.9665	31	31	2.03	59.98
Galebusitai vs. Wurituhuole	-10.58	-9.394	-1.181	0.9743	31	31	1.714	59.92
Galebusitai vs. Geding	-10.58	-9.353	-1.222	0.9485	31	31	1.822	59.98
Galebusitai vs. Chalageri	-10.58	-9.139	-1.437	0.9525	31	31	2.133	60
Sharihulusi vs. Wurituhuole	-9.188	-9.394	0.2062	0.984	31	31	0.2963	59.99
Sharihulusi vs. Geding	-9.188	-9.353	0.1648	0.9584	31	31	0.2431	59.92
Sharihulusi vs. Chalageri	-9.188	-9.139	-0.04973	0.9624	31	31	0.07308	59.95
Wurituhuole vs. Geding	-9.394	-9.353	-0.0414	0.9663	31	31	0.06059	59.83
Wurituhuole vs. Chalageri	-9.394	-9.139	-0.2559	0.9702	31	31	0.373	59.88
Geding vs. Chalageri	-9.353	-9.139	-0.2145	0.9443	31	31	0.3213	60
Feb
Wurentuya vs. Galebusitai	-5.664	-6.999	1.335	1.289	28	28	1.464	53.94
Wurentuya vs. Sharihulusi	-5.664	-5.689	0.02485	1.274	28	28	0.02759	53.82
Wurentuya vs. Wurituhuole	-5.664	-5.981	0.3167	1.276	28	28	0.351	53.84
Wurentuya vs. Geding	-5.664	-5.944	0.2796	1.261	28	28	0.3135	53.67
Wurentuya vs. Chalageri	-5.664	-5.671	0.006842	1.276	28	28	0.007585	53.84
Galebusitai vs. Sharihulusi	-6.999	-5.689	-1.31	1.252	28	28	1.479	53.97
Galebusitai vs. Wurituhuole	-6.999	-5.981	-1.018	1.254	28	28	1.148	53.98
Galebusitai vs. Geding	-6.999	-5.944	-1.055	1.239	28	28	1.204	53.88
Galebusitai vs. Chalageri	-6.999	-5.671	-1.328	1.254	28	28	1.497	53.97
Sharihulusi vs. Wurituhuole	-5.689	-5.981	0.2918	1.239	28	28	0.3331	54
Sharihulusi vs. Geding	-5.689	-5.944	0.2548	1.224	28	28	0.2945	53.97
Sharihulusi vs. Chalageri	-5.689	-5.671	-0.01801	1.239	28	28	0.02056	54
Wurituhuole vs. Geding	-5.981	-5.944	-0.03706	1.226	28	28	0.04275	53.97
Wurituhuole vs. Chalageri	-5.981	-5.671	-0.3098	1.241	28	28	0.3532	54
Geding vs. Chalageri	-5.944	-5.671	-0.2728	1.225	28	28	0.3148	53.97
Mar
Wurentuya vs. Galebusitai	2.294	0.7898	1.504	1.266	31	31	1.681	59.8
Wurentuya vs. Sharihulusi	2.294	2.119	0.1746	1.245	31	31	0.1984	59.47
Wurentuya vs. Wurituhuole	2.294	1.934	0.3593	1.244	31	31	0.4084	59.46
Wurentuya vs. Geding	2.294	1.754	0.5392	1.242	31	31	0.614	59.42
Wurentuya vs. Chalageri	2.294	2.194	0.09986	1.25	31	31	0.113	59.57
Galebusitai vs. Sharihulusi	0.7898	2.119	-1.329	1.207	31	31	1.558	59.92
Galebusitai vs. Wurituhuole	0.7898	1.934	-1.145	1.206	31	31	1.342	59.92
Galebusitai vs. Geding	0.7898	1.754	-0.9647	1.204	31	31	1.133	59.9
Galebusitai vs. Chalageri	0.7898	2.194	-1.404	1.212	31	31	1.639	59.96
Sharihulusi vs. Wurituhuole	2.119	1.934	0.1847	1.184	31	31	0.2206	60
Sharihulusi vs. Geding	2.119	1.754	0.3647	1.182	31	31	0.4363	60
Sharihulusi vs. Chalageri	2.119	2.194	-0.07473	1.19	31	31	0.08881	60
Wurituhuole vs. Geding	1.934	1.754	0.18	1.181	31	31	0.2155	60
Wurituhuole vs. Chalageri	1.934	2.194	-0.2594	1.189	31	31	0.3085	59.99
Geding vs. Chalageri	1.754	2.194	-0.4394	1.187	31	31	0.5234	59.99
Apr
Wurentuya vs. Galebusitai	9.81	8.799	1.01	1.26	30	30	1.134	57.96
Wurentuya vs. Sharihulusi	9.81	10.04	-0.2264	1.235	30	30	0.2593	57.73
Wurentuya vs. Wurituhuole	9.81	9.787	0.02319	1.244	30	30	0.02637	57.83
Wurentuya vs. Geding	9.81	9.73	0.08014	1.251	30	30	0.09058	57.9
Wurentuya vs. Chalageri	9.81	9.975	-0.1649	1.224	30	30	0.1904	57.56
Galebusitai vs. Sharihulusi	8.799	10.04	-1.237	1.217	30	30	1.437	57.9
Galebusitai vs. Wurituhuole	8.799	9.787	-0.9871	1.226	30	30	1.139	57.96
Galebusitai vs. Geding	8.799	9.73	-0.9301	1.234	30	30	1.066	57.99
Galebusitai vs. Chalageri	8.799	9.975	-1.175	1.207	30	30	1.377	57.79
Sharihulusi vs. Wurituhuole	10.04	9.787	0.2496	1.201	30	30	0.294	57.99
Sharihulusi vs. Geding	10.04	9.73	0.3065	1.208	30	30	0.3587	57.96
Sharihulusi vs. Chalageri	10.04	9.975	0.06153	1.181	30	30	0.0737	57.98
Wurituhuole vs. Geding	9.787	9.73	0.05694	1.217	30	30	0.06615	57.99
Wurituhuole vs. Chalageri	9.787	9.975	-0.1881	1.19	30	30	0.2235	57.93
Geding vs. Chalageri	9.73	9.975	-0.245	1.198	30	30	0.2893	57.88
May
Wurentuya vs. Galebusitai	16.55	15.87	0.6766	0.9698	31	31	0.9867	60
Wurentuya vs. Sharihulusi	16.55	16.88	-0.3243	0.9609	31	31	0.4773	59.98
Wurentuya vs. Wurituhuole	16.55	16.86	-0.3098	0.9764	31	31	0.4487	59.99
Wurentuya vs. Geding	16.55	16.85	-0.2988	0.9857	31	31	0.4287	59.94
Wurentuya vs. Chalageri	16.55	16.73	-0.1762	0.9317	31	31	0.2675	59.58
Galebusitai vs. Sharihulusi	15.87	16.88	-1.001	0.9605	31	31	1.474	59.98
Galebusitai vs. Wurituhuole	15.87	16.86	-0.9864	0.976	31	31	1.429	59.99
Galebusitai vs. Geding	15.87	16.85	-0.9754	0.9853	31	31	1.4	59.94
Galebusitai vs. Chalageri	15.87	16.73	-0.8528	0.9313	31	31	1.295	59.58
Sharihulusi vs. Wurituhuole	16.88	16.86	0.01452	0.9672	31	31	0.02122	59.94
Sharihulusi vs. Geding	16.88	16.85	0.02554	0.9765	31	31	0.03698	59.85
Sharihulusi vs. Chalageri	16.88	16.73	0.1481	0.922	31	31	0.2272	59.75
Wurituhuole vs. Geding	16.86	16.85	0.01102	0.9918	31	31	0.01572	59.98
Wurituhuole vs. Chalageri	16.86	16.73	0.1336	0.9382	31	31	0.2014	59.44
Geding vs. Chalageri	16.85	16.73	0.1226	0.9478	31	31	0.1829	59.21
Jun
Wurentuya vs. Galebusitai	20.26	20	0.2606	0.8378	30	30	0.4398	57.94
Wurentuya vs. Sharihulusi	20.26	20.82	-0.5663	0.8128	30	30	0.9852	57.95
Wurentuya vs. Wurituhuole	20.26	20.9	-0.6436	0.8303	30	30	1.096	57.99
Wurentuya vs. Geding	20.26	21.06	-0.8056	0.8475	30	30	1.344	57.83
Wurentuya vs. Chalageri	20.26	20.47	-0.2157	0.7918	30	30	0.3852	57.6
Galebusitai vs. Sharihulusi	20	20.82	-0.8268	0.8267	30	30	1.414	57.79
Galebusitai vs. Wurituhuole	20	20.9	-0.9042	0.8439	30	30	1.515	57.98
Galebusitai vs. Geding	20	21.06	-1.066	0.8608	30	30	1.752	57.97
Galebusitai vs. Chalageri	20	20.47	-0.4763	0.806	30	30	0.8356	57.24
Sharihulusi vs. Wurituhuole	20.82	20.9	-0.07736	0.8191	30	30	0.1336	57.89
Sharihulusi vs. Geding	20.82	21.06	-0.2393	0.8365	30	30	0.4046	57.61
Sharihulusi vs. Chalageri	20.82	20.47	0.3506	0.78	30	30	0.6356	57.82
Wurituhuole vs. Geding	20.9	21.06	-0.1619	0.8534	30	30	0.2684	57.91
Wurituhuole vs. Chalageri	20.9	20.47	0.4279	0.7982	30	30	0.7582	57.45
Geding vs. Chalageri	21.06	20.47	0.5899	0.816	30	30	1.022	56.93
Jul
Wurentuya vs. Galebusitai	22.88	22.59	0.2919	0.7589	31	31	0.544	59.9
Wurentuya vs. Sharihulusi	22.88	23.62	-0.7427	0.7801	31	31	1.347	59.99
Wurentuya vs. Wurituhuole	22.88	23.8	-0.9157	0.7987	31	31	1.621	59.78
Wurentuya vs. Geding	22.88	24.01	-1.128	0.811	31	31	1.967	59.52
Wurentuya vs. Chalageri	22.88	23.05	-0.1724	0.7521	31	31	0.3242	59.79
Galebusitai vs. Sharihulusi	22.59	23.62	-1.035	0.7651	31	31	1.912	59.81
Galebusitai vs. Wurituhuole	22.59	23.8	-1.208	0.7841	31	31	2.178	59.4
Galebusitai vs. Geding	22.59	24.01	-1.42	0.7967	31	31	2.52	59.02
Galebusitai vs. Chalageri	22.59	23.05	-0.4644	0.7366	31	31	0.8915	59.98
Sharihulusi vs. Wurituhuole	23.62	23.8	-0.173	0.8046	31	31	0.304	59.88
Sharihulusi vs. Geding	23.62	24.01	-0.3851	0.8169	31	31	0.6667	59.67
Sharihulusi vs. Chalageri	23.62	23.05	0.5703	0.7584	31	31	1.063	59.67
Wurituhuole vs. Geding	23.8	24.01	-0.2121	0.8347	31	31	0.3594	59.95
Wurituhuole vs. Chalageri	23.8	23.05	0.7433	0.7776	31	31	1.352	59.16
Geding vs. Chalageri	24.01	23.05	0.9554	0.7902	31	31	1.71	58.72
Aug
Wurentuya vs. Galebusitai	21.46	20.86	0.5988	0.792	31	31	1.069	60
Wurentuya vs. Sharihulusi	21.46	21.98	-0.5247	0.7937	31	31	0.935	60
Wurentuya vs. Wurituhuole	21.46	22.1	-0.6383	0.8109	31	31	1.113	59.91
Wurentuya vs. Geding	21.46	22.33	-0.8754	0.8234	31	31	1.504	59.72
Wurentuya vs. Chalageri	21.46	21.48	-0.02513	0.766	31	31	0.0464	59.65
Galebusitai vs. Sharihulusi	20.86	21.98	-1.124	0.7909	31	31	2.009	60
Galebusitai vs. Wurituhuole	20.86	22.1	-1.237	0.8081	31	31	2.165	59.87
Galebusitai vs. Geding	20.86	22.33	-1.474	0.8207	31	31	2.54	59.66
Galebusitai vs. Chalageri	20.86	21.48	-0.6239	0.7631	31	31	1.156	59.71
Sharihulusi vs. Wurituhuole	21.98	22.1	-0.1136	0.8097	31	31	0.1984	59.89
Sharihulusi vs. Geding	21.98	22.33	-0.3507	0.8223	31	31	0.6031	59.7
Sharihulusi vs. Chalageri	21.98	21.48	0.4996	0.7648	31	31	0.9238	59.68
Wurituhuole vs. Geding	22.1	22.33	-0.2371	0.8389	31	31	0.3997	59.95
Wurituhuole vs. Chalageri	22.1	21.48	0.6132	0.7826	31	31	1.108	59.21
Geding vs. Chalageri	22.33	21.48	0.8503	0.7956	31	31	1.511	58.78
Sep
Wurentuya vs. Galebusitai	15.74	14.32	1.417	0.9271	30	30	2.162	57.9
Wurentuya vs. Sharihulusi	15.74	15.87	-0.1304	0.9134	30	30	0.2019	57.69
Wurentuya vs. Wurituhuole	15.74	15.81	-0.06514	0.9259	30	30	0.09949	57.89
Wurentuya vs. Geding	15.74	15.76	-0.02	0.937	30	30	0.03019	57.98
Wurentuya vs. Chalageri	15.74	15.69	0.05181	0.8923	30	30	0.08211	57.11
Galebusitai vs. Sharihulusi	14.32	15.87	-1.547	0.8937	30	30	2.449	57.94
Galebusitai vs. Wurituhuole	14.32	15.81	-1.482	0.9065	30	30	2.312	58
Galebusitai vs. Geding	14.32	15.76	-1.437	0.9177	30	30	2.215	57.97
Galebusitai vs. Chalageri	14.32	15.69	-1.365	0.872	30	30	2.214	57.6
Sharihulusi vs. Wurituhuole	15.87	15.81	0.06528	0.8924	30	30	0.1034	57.95
Sharihulusi vs. Geding	15.87	15.76	0.1104	0.9039	30	30	0.1728	57.84
Sharihulusi vs. Chalageri	15.87	15.69	0.1822	0.8574	30	30	0.3006	57.84
Wurituhuole vs. Geding	15.81	15.76	0.04514	0.9165	30	30	0.06965	57.97
Wurituhuole vs. Chalageri	15.81	15.69	0.1169	0.8708	30	30	0.1899	57.62
Geding vs. Chalageri	15.76	15.69	0.07181	0.8825	30	30	0.1151	57.37
Oct
Wurentuya vs. Galebusitai	8.331	7.367	0.9634	1.033	31	31	1.319	59.58
Wurentuya vs. Sharihulusi	8.331	8.471	-0.1406	1.018	31	31	0.1954	59.2
Wurentuya vs. Wurituhuole	8.331	8.191	0.1395	1.021	31	31	0.1932	59.31
Wurentuya vs. Geding	8.331	8.126	0.204	1.024	31	31	0.2817	59.39
Wurentuya vs. Chalageri	8.331	8.57	-0.2392	1.013	31	31	0.3342	59.04
Galebusitai vs. Sharihulusi	7.367	8.471	-1.104	0.9728	31	31	1.605	59.94
Galebusitai vs. Wurituhuole	7.367	8.191	-0.8239	0.9767	31	31	1.193	59.97
Galebusitai vs. Geding	7.367	8.126	-0.7594	0.9798	31	31	1.096	59.98
Galebusitai vs. Chalageri	7.367	8.57	-1.203	0.9674	31	31	1.758	59.88
Sharihulusi vs. Wurituhuole	8.471	8.191	0.2801	0.9609	31	31	0.4123	60
Sharihulusi vs. Geding	8.471	8.126	0.3446	0.964	31	31	0.5056	59.99
Sharihulusi vs. Chalageri	8.471	8.57	-0.09866	0.9514	31	31	0.1467	59.99
Wurituhuole vs. Geding	8.191	8.126	0.06452	0.968	31	31	0.09426	60
Wurituhuole vs. Chalageri	8.191	8.57	-0.3788	0.9554	31	31	0.5606	59.98
Geding vs. Chalageri	8.126	8.57	-0.4433	0.9586	31	31	0.654	59.96
Nov
Wurentuya vs. Galebusitai	-0.4367	-0.9975	0.5608	1.09	30	30	0.7275	57.61
Wurentuya vs. Sharihulusi	-0.4367	-0.2342	-0.2025	1.053	30	30	0.272	56.55
Wurentuya vs. Wurituhuole	-0.4367	-0.5315	0.09486	1.053	30	30	0.1273	56.57
Wurentuya vs. Geding	-0.4367	-0.5825	0.1458	1.046	30	30	0.1972	56.26
Wurentuya vs. Chalageri	-0.4367	-0.04222	-0.3944	1.053	30	30	0.5296	56.56
Galebusitai vs. Sharihulusi	-0.9975	-0.2342	-0.7633	1.005	30	30	1.074	57.64
Galebusitai vs. Wurituhuole	-0.9975	-0.5315	-0.466	1.006	30	30	0.6551	57.65
Galebusitai vs. Geding	-0.9975	-0.5825	-0.415	0.9981	30	30	0.588	57.48
Galebusitai vs. Chalageri	-0.9975	-0.04222	-0.9553	1.006	30	30	1.343	57.65
Sharihulusi vs. Wurituhuole	-0.2342	-0.5315	0.2974	0.9655	30	30	0.4356	58
Sharihulusi vs. Geding	-0.2342	-0.5825	0.3483	0.9572	30	30	0.5146	57.99
Sharihulusi vs. Chalageri	-0.2342	-0.04222	-0.1919	0.9653	30	30	0.2812	58
Wurituhuole vs. Geding	-0.5315	-0.5825	0.05097	0.9579	30	30	0.07526	57.98
Wurituhuole vs. Chalageri	-0.5315	-0.04222	-0.4893	0.9659	30	30	0.7164	58
Geding vs. Chalageri	-0.5825	-0.04222	-0.5403	0.9577	30	30	0.7979	57.98
Dec
Wurentuya vs. Galebusitai	-7.15	-8.387	1.237	1.008	31	31	1.736	58.21
Wurentuya vs. Sharihulusi	-7.15	-7.197	0.04651	0.9935	31	31	0.0662	57.48
Wurentuya vs. Wurituhuole	-7.15	-7.509	0.3587	0.998	31	31	0.5083	57.73
Wurentuya vs. Geding	-7.15	-7.406	0.2551	0.9802	31	31	0.3681	56.67
Wurentuya vs. Chalageri	-7.15	-7.141	-0.009007	0.9839	31	31	0.01295	56.91
Galebusitai vs. Sharihulusi	-8.387	-7.197	-1.191	0.8994	31	31	1.872	59.93
Galebusitai vs. Wurituhuole	-8.387	-7.509	-0.8784	0.9043	31	31	1.374	59.97
Galebusitai vs. Geding	-8.387	-7.406	-0.982	0.8847	31	31	1.57	59.71
Galebusitai vs. Chalageri	-8.387	-7.141	-1.246	0.8887	31	31	1.983	59.78
Sharihulusi vs. Wurituhuole	-7.197	-7.509	0.3122	0.8885	31	31	0.497	59.99
Sharihulusi vs. Geding	-7.197	-7.406	0.2086	0.8685	31	31	0.3397	59.93
Sharihulusi vs. Chalageri	-7.197	-7.141	-0.05551	0.8726	31	31	0.08997	59.96
Wurituhuole vs. Geding	-7.509	-7.406	-0.1036	0.8736	31	31	0.1678	59.87
Wurituhuole vs. Chalageri	-7.509	-7.141	-0.3677	0.8777	31	31	0.5925	59.92
Geding vs. Chalageri	-7.406	-7.141	-0.2641	0.8574	31	31	0.4356	59.99

## Sheet: d. Ta Multi_all
Compare column means (main column effect)
Number of families	1
Number of comparisons per family	15
Alpha	0.05
Tukey's multiple comparisons test	Mean Diff.	95.00% CI of diff.	Significant?	Summary	Adjusted P Value
Wurentuya vs. Galebusitai	0.95	-1.593 to 3.493	No	ns	0.8942
Wurentuya vs. Sharihulusi	-0.2039	-2.737 to 2.329	No	ns	>0.9999
Wurentuya vs. Wurituhuole	-0.0772	-2.627 to 2.473	No	ns	>0.9999
Wurentuya vs. Geding	-0.1095	-2.664 to 2.445	No	ns	>0.9999
Wurentuya vs. Chalageri	-0.09248	-2.602 to 2.417	No	ns	>0.9999
Galebusitai vs. Sharihulusi	-1.154	-3.710 to 1.403	No	ns	0.7907
Galebusitai vs. Wurituhuole	-1.027	-3.600 to 1.546	No	ns	0.8643
Galebusitai vs. Geding	-1.06	-3.638 to 1.519	No	ns	0.8491
Galebusitai vs. Chalageri	-1.042	-3.576 to 1.491	No	ns	0.8485
Sharihulusi vs. Wurituhuole	0.1267	-2.436 to 2.690	No	ns	>0.9999
Sharihulusi vs. Geding	0.09441	-2.474 to 2.663	No	ns	>0.9999
Sharihulusi vs. Chalageri	0.1115	-2.412 to 2.635	No	ns	>0.9999
Wurituhuole vs. Geding	-0.03234	-2.617 to 2.553	No	ns	>0.9999
Wurituhuole vs. Chalageri	-0.01527	-2.556 to 2.525	No	ns	>0.9999
Geding vs. Chalageri	0.01707	-2.528 to 2.563	No	ns	>0.9999
Test details	Mean 1	Mean 2	Mean Diff.	SE of diff.	N1	N2	q	DF
Wurentuya vs. Galebusitai	7.996	7.046	0.95	0.89	365	365	1.509	727.7
Wurentuya vs. Sharihulusi	7.996	8.2	-0.2039	0.8864	365	365	0.3254	727.9
Wurentuya vs. Wurituhuole	7.996	8.073	-0.0772	0.8924	365	365	0.1224	727.6
Wurentuya vs. Geding	7.996	8.105	-0.1095	0.8941	365	365	0.1733	727.4
Wurentuya vs. Chalageri	7.996	8.088	-0.09248	0.8784	365	365	0.1489	728
Galebusitai vs. Sharihulusi	7.046	8.2	-1.154	0.8947	365	365	1.824	728
Galebusitai vs. Wurituhuole	7.046	8.073	-1.027	0.9006	365	365	1.613	728
Galebusitai vs. Geding	7.046	8.105	-1.06	0.9024	365	365	1.661	727.9
Galebusitai vs. Chalageri	7.046	8.088	-1.042	0.8867	365	365	1.663	727.5
Sharihulusi vs. Wurituhuole	8.2	8.073	0.1267	0.897	365	365	0.1998	727.9
Sharihulusi vs. Geding	8.2	8.105	0.09441	0.8988	365	365	0.1485	727.8
Sharihulusi vs. Chalageri	8.2	8.088	0.1115	0.8831	365	365	0.1785	727.8
Wurituhuole vs. Geding	8.073	8.105	-0.03234	0.9047	365	365	0.05056	728
Wurituhuole vs. Chalageri	8.073	8.088	-0.01527	0.8891	365	365	0.0243	727.3
Geding vs. Chalageri	8.105	8.088	0.01707	0.8909	365	365	0.02709	727.1

## Sheet: e. Td NLT
	Wurentuya	Galebusitai	Sharihulusi	Wurituhuole	Geding	Chalageri
Test for normal distribution
Anderson-Darling test
A2*	0.3025	0.3039	0.287	0.2915	0.2852	0.2808
P value	0.5211	0.5184	0.5571	0.5455	0.5621	0.5748
Passed normality test (alpha=0.05)?	Yes	Yes	Yes	Yes	Yes	Yes
P value summary	ns	ns	ns	ns	ns	ns
D'Agostino & Pearson test
K2	2.292	2.828	2.637	2.632	2.533	2.488
P value	0.3179	0.2432	0.2675	0.2682	0.2819	0.2882
Passed normality test (alpha=0.05)?	Yes	Yes	Yes	Yes	Yes	Yes
P value summary	ns	ns	ns	ns	ns	ns
Shapiro-Wilk test
W	0.9275	0.9267	0.9311	0.9302	0.9304	0.9323
P value	0.3548	0.346	0.3925	0.3828	0.384	0.4049
Passed normality test (alpha=0.05)?	Yes	Yes	Yes	Yes	Yes	Yes
P value summary	ns	ns	ns	ns	ns	ns
Kolmogorov-Smirnov test
KS distance	0.1322	0.1267	0.1235	0.1269	0.1279	0.1261
P value	>0.1000	>0.1000	>0.1000	>0.1000	>0.1000	>0.1000
Passed normality test (alpha=0.05)?	Yes	Yes	Yes	Yes	Yes	Yes
P value summary	ns	ns	ns	ns	ns	ns
Number of values	12	12	12	12	12	12

## Sheet: f. Td MEA
Table Analyzed	td
Mixed-effects model (REML)	Matching: Stacked
Assume sphericity?	No
Alpha	0.05
Fixed effects (type III)	P value	P value summary	Statistically significant (P < 0.05)?	F (DFn, DFd)	Geisser-Greenhouse's epsilon
Row Factor	<0.0001	****	Yes	F (5.076, 977.4) = 1714	0.4615
Column Factor	<0.0001	****	Yes	F (5, 2118) = 61.74
Row Factor x Column Factor	0.2366	ns	No	F (55, 2118) = 1.132
Random effects	SD	Variance
Subject	0	0
Residual	3.849	14.82
Was the matching effective?
Chi-square, df
P value
P value summary
Is there significant matching (P < 0.05)?	No
Data summary
Number of columns (Column Factor)	6
Number of rows (Row Factor)	12
Number of subjects (Subject)	186
Number of missing values	42

## Sheet: g. Ta Multi_each mouth
Within each row, compare columns (simple effects within rows)
Number of families	12
Number of comparisons per family	15
Alpha	0.05
Tukey's multiple comparisons test	Mean Diff.	95.00% CI of diff.	Significant?	Summary	Adjusted P Value
Jan
Wurentuya vs. Galebusitai	-1.315	-3.949 to 1.320	No	ns	0.6848
Wurentuya vs. Sharihulusi	-0.7171	-3.193 to 1.759	No	ns	0.9561
Wurentuya vs. Wurituhuole	-0.6159	-3.050 to 1.819	No	ns	0.9753
Wurentuya vs. Geding	-0.6681	-2.946 to 1.610	No	ns	0.9532
Wurentuya vs. Chalageri	-0.5581	-3.085 to 1.969	No	ns	0.9865
Galebusitai vs. Sharihulusi	0.5976	-1.978 to 3.173	No	ns	0.9831
Galebusitai vs. Wurituhuole	0.6988	-1.837 to 3.234	No	ns	0.9642
Galebusitai vs. Geding	0.6465	-1.741 to 3.034	No	ns	0.9664
Galebusitai vs. Chalageri	0.7566	-1.867 to 3.380	No	ns	0.9568
Sharihulusi vs. Wurituhuole	0.1012	-2.268 to 2.470	No	ns	>0.9999
Sharihulusi vs. Geding	0.04892	-2.157 to 2.255	No	ns	>0.9999
Sharihulusi vs. Chalageri	0.159	-2.305 to 2.623	No	ns	>0.9999
Wurituhuole vs. Geding	-0.05228	-2.210 to 2.106	No	ns	>0.9999
Wurituhuole vs. Chalageri	0.0578	-2.364 to 2.480	No	ns	>0.9999
Geding vs. Chalageri	0.1101	-2.154 to 2.375	No	ns	>0.9999
Feb
Wurentuya vs. Galebusitai	-1.445	-4.778 to 1.889	No	ns	0.7936
Wurentuya vs. Sharihulusi	-1.307	-4.649 to 2.034	No	ns	0.8549
Wurentuya vs. Wurituhuole	-1.297	-4.671 to 2.078	No	ns	0.8641
Wurentuya vs. Geding	-1.055	-4.337 to 2.227	No	ns	0.9309
Wurentuya vs. Chalageri	-1.246	-4.706 to 2.215	No	ns	0.8934
Galebusitai vs. Sharihulusi	0.1371	-2.931 to 3.205	No	ns	>0.9999
Galebusitai vs. Wurituhuole	0.1478	-2.957 to 3.253	No	ns	>0.9999
Galebusitai vs. Geding	0.3893	-2.612 to 3.391	No	ns	0.9989
Galebusitai vs. Chalageri	0.1988	-3.001 to 3.399	No	ns	>0.9999
Sharihulusi vs. Wurituhuole	0.0107	-3.104 to 3.125	No	ns	>0.9999
Sharihulusi vs. Geding	0.2522	-2.759 to 3.264	No	ns	0.9999
Sharihulusi vs. Chalageri	0.06175	-3.147 to 3.271	No	ns	>0.9999
Wurituhuole vs. Geding	0.2415	-2.807 to 3.290	No	ns	0.9999
Wurituhuole vs. Chalageri	0.05105	-3.193 to 3.295	No	ns	>0.9999
Geding vs. Chalageri	-0.1905	-3.337 to 2.956	No	ns	>0.9999
Mar
Wurentuya vs. Galebusitai	-2.58	-5.588 to 0.4271	No	ns	0.1324
Wurentuya vs. Sharihulusi	-1.586	-4.906 to 1.733	No	ns	0.7226
Wurentuya vs. Wurituhuole	-1.651	-5.194 to 1.892	No	ns	0.7433
Wurentuya vs. Geding	-2.094	-5.355 to 1.168	No	ns	0.4182
Wurentuya vs. Chalageri	-1.905	-5.048 to 1.238	No	ns	0.4828
Galebusitai vs. Sharihulusi	0.9938	-1.934 to 3.922	No	ns	0.9157
Galebusitai vs. Wurituhuole	0.9293	-2.258 to 4.116	No	ns	0.9538
Galebusitai vs. Geding	0.4867	-2.373 to 3.347	No	ns	0.9959
Galebusitai vs. Chalageri	0.6754	-2.044 to 3.395	No	ns	0.9772
Sharihulusi vs. Wurituhuole	-0.06451	-3.543 to 3.414	No	ns	>0.9999
Sharihulusi vs. Geding	-0.5071	-3.697 to 2.683	No	ns	0.9971
Sharihulusi vs. Chalageri	-0.3184	-3.387 to 2.750	No	ns	0.9996
Wurituhuole vs. Geding	-0.4426	-3.867 to 2.982	No	ns	0.9989
Wurituhuole vs. Chalageri	-0.2539	-3.567 to 3.060	No	ns	>0.9999
Geding vs. Chalageri	0.1887	-2.815 to 3.193	No	ns	>0.9999
Apr
Wurentuya vs. Galebusitai	-5.689	-9.328 to -2.050	Yes	***	0.0003
Wurentuya vs. Sharihulusi	-3.607	-7.155 to -0.05938	Yes	*	0.0441
Wurentuya vs. Wurituhuole	-4.015	-7.613 to -0.4169	Yes	*	0.0203
Wurentuya vs. Geding	-3.892	-7.268 to -0.5156	Yes	*	0.0151
Wurentuya vs. Chalageri	-4.43	-8.145 to -0.7149	Yes	*	0.0107
Galebusitai vs. Sharihulusi	2.082	-1.159 to 5.322	No	ns	0.4165
Galebusitai vs. Wurituhuole	1.674	-1.622 to 4.970	No	ns	0.6676
Galebusitai vs. Geding	1.797	-1.249 to 4.843	No	ns	0.5112
Galebusitai vs. Chalageri	1.259	-2.168 to 4.685	No	ns	0.8863
Sharihulusi vs. Wurituhuole	-0.4075	-3.600 to 2.785	No	ns	0.999
Sharihulusi vs. Geding	-0.2844	-3.215 to 2.646	No	ns	0.9997
Sharihulusi vs. Chalageri	-0.8228	-4.151 to 2.505	No	ns	0.9775
Wurituhuole vs. Geding	0.1231	-2.871 to 3.117	No	ns	>0.9999
Wurituhuole vs. Chalageri	-0.4153	-3.797 to 2.967	No	ns	0.9991
Geding vs. Chalageri	-0.5383	-3.679 to 2.602	No	ns	0.9957
May
Wurentuya vs. Galebusitai	-7.237	-10.10 to -4.378	Yes	****	<0.0001
Wurentuya vs. Sharihulusi	-5.171	-8.081 to -2.262	Yes	****	<0.0001
Wurentuya vs. Wurituhuole	-5.133	-8.809 to -1.458	Yes	**	0.0016
Wurentuya vs. Geding	-5.093	-8.391 to -1.795	Yes	***	0.0004
Wurentuya vs. Chalageri	-5.212	-8.855 to -1.570	Yes	**	0.0012
Galebusitai vs. Sharihulusi	2.066	-0.02893 to 4.161	No	ns	0.0554
Galebusitai vs. Wurituhuole	2.104	-1.016 to 5.223	No	ns	0.3548
Galebusitai vs. Geding	2.144	-0.4966 to 4.785	No	ns	0.1743
Galebusitai vs. Chalageri	2.025	-1.054 to 5.104	No	ns	0.3829
Sharihulusi vs. Wurituhuole	0.0379	-3.128 to 3.203	No	ns	>0.9999
Sharihulusi vs. Geding	0.07809	-2.618 to 2.775	No	ns	>0.9999
Sharihulusi vs. Chalageri	-0.04113	-3.167 to 3.084	No	ns	>0.9999
Wurituhuole vs. Geding	0.04019	-3.480 to 3.560	No	ns	>0.9999
Wurituhuole vs. Chalageri	-0.07903	-3.919 to 3.761	No	ns	>0.9999
Geding vs. Chalageri	-0.1192	-3.604 to 3.366	No	ns	>0.9999
Jun
Wurentuya vs. Galebusitai	-5.947	-8.685 to -3.208	Yes	****	<0.0001
Wurentuya vs. Sharihulusi	-4.225	-7.153 to -1.297	Yes	**	0.0011
Wurentuya vs. Wurituhuole	-4.096	-6.807 to -1.384	Yes	***	0.0006
Wurentuya vs. Geding	-4.404	-7.345 to -1.462	Yes	***	0.0006
Wurentuya vs. Chalageri	-4.301	-7.211 to -1.391	Yes	***	0.0008
Galebusitai vs. Sharihulusi	1.722	-0.8941 to 4.337	No	ns	0.3885
Galebusitai vs. Wurituhuole	1.851	-0.5111 to 4.213	No	ns	0.207
Galebusitai vs. Geding	1.543	-1.088 to 4.175	No	ns	0.5184
Galebusitai vs. Chalageri	1.646	-0.9495 to 4.241	No	ns	0.4306
Sharihulusi vs. Wurituhuole	0.1294	-2.458 to 2.716	No	ns	>0.9999
Sharihulusi vs. Geding	-0.1785	-3.008 to 2.652	No	ns	>0.9999
Sharihulusi vs. Chalageri	-0.0757	-2.873 to 2.721	No	ns	>0.9999
Wurituhuole vs. Geding	-0.3079	-2.911 to 2.295	No	ns	0.9993
Wurituhuole vs. Chalageri	-0.2051	-2.772 to 2.361	No	ns	0.9999
Geding vs. Chalageri	0.1028	-2.709 to 2.914	No	ns	>0.9999
Jul
Wurentuya vs. Galebusitai	-6.172	-9.191 to -3.154	Yes	****	<0.0001
Wurentuya vs. Sharihulusi	-4.43	-7.076 to -1.785	Yes	***	0.0001
Wurentuya vs. Wurituhuole	-4.071	-6.707 to -1.434	Yes	***	0.0004
Wurentuya vs. Geding	-4.328	-7.074 to -1.582	Yes	***	0.0003
Wurentuya vs. Chalageri	-4.633	-7.192 to -2.074	Yes	****	<0.0001
Galebusitai vs. Sharihulusi	1.742	-0.9892 to 4.473	No	ns	0.4234
Galebusitai vs. Wurituhuole	2.102	-0.6204 to 4.824	No	ns	0.22
Galebusitai vs. Geding	1.844	-0.9837 to 4.672	No	ns	0.3995
Galebusitai vs. Chalageri	1.54	-1.108 to 4.188	No	ns	0.5255
Sharihulusi vs. Wurituhuole	0.3597	-1.927 to 2.647	No	ns	0.9972
Sharihulusi vs. Geding	0.102	-2.315 to 2.519	No	ns	>0.9999
Sharihulusi vs. Chalageri	-0.2024	-2.396 to 1.992	No	ns	0.9998
Wurituhuole vs. Geding	-0.2577	-2.664 to 2.149	No	ns	0.9996
Wurituhuole vs. Chalageri	-0.5621	-2.744 to 1.620	No	ns	0.9733
Geding vs. Chalageri	-0.3044	-2.624 to 2.015	No	ns	0.9988
Aug
Wurentuya vs. Galebusitai	-6.443	-9.071 to -3.815	Yes	****	<0.0001
Wurentuya vs. Sharihulusi	-4.586	-7.408 to -1.764	Yes	***	0.0002
Wurentuya vs. Wurituhuole	-4.542	-7.446 to -1.638	Yes	***	0.0003
Wurentuya vs. Geding	-4.976	-8.020 to -1.932	Yes	***	0.0002
Wurentuya vs. Chalageri	-5.006	-7.873 to -2.140	Yes	****	<0.0001
Galebusitai vs. Sharihulusi	1.856	-0.8413 to 4.554	No	ns	0.3398
Galebusitai vs. Wurituhuole	1.901	-0.8837 to 4.686	No	ns	0.3483
Galebusitai vs. Geding	1.467	-1.465 to 4.398	No	ns	0.6805
Galebusitai vs. Chalageri	1.436	-1.308 to 4.181	No	ns	0.6391
Sharihulusi vs. Wurituhuole	0.04449	-2.921 to 3.010	No	ns	>0.9999
Sharihulusi vs. Geding	-0.3898	-3.492 to 2.713	No	ns	0.999
Sharihulusi vs. Chalageri	-0.4203	-3.349 to 2.509	No	ns	0.9982
Wurituhuole vs. Geding	-0.4343	-3.610 to 2.741	No	ns	0.9986
Wurituhuole vs. Chalageri	-0.4648	-3.472 to 2.543	No	ns	0.9974
Geding vs. Chalageri	-0.03051	-3.172 to 3.111	No	ns	>0.9999
Sep
Wurentuya vs. Galebusitai	-6.376	-8.801 to -3.951	Yes	****	<0.0001
Wurentuya vs. Sharihulusi	-4.476	-7.021 to -1.931	Yes	****	<0.0001
Wurentuya vs. Wurituhuole	-4.3	-6.882 to -1.719	Yes	***	0.0001
Wurentuya vs. Geding	-4.435	-7.019 to -1.852	Yes	****	<0.0001
Wurentuya vs. Chalageri	-4.682	-7.241 to -2.123	Yes	****	<0.0001
Galebusitai vs. Sharihulusi	1.9	-0.5906 to 4.391	No	ns	0.2321
Galebusitai vs. Wurituhuole	2.076	-0.4525 to 4.604	No	ns	0.1664
Galebusitai vs. Geding	1.941	-0.5892 to 4.471	No	ns	0.2267
Galebusitai vs. Chalageri	1.694	-0.8112 to 4.199	No	ns	0.3587
Sharihulusi vs. Wurituhuole	0.1757	-2.466 to 2.818	No	ns	>0.9999
Sharihulusi vs. Geding	0.04083	-2.603 to 2.685	No	ns	>0.9999
Sharihulusi vs. Chalageri	-0.2062	-2.826 to 2.414	No	ns	>0.9999
Wurituhuole vs. Geding	-0.1349	-2.813 to 2.544	No	ns	>0.9999
Wurituhuole vs. Chalageri	-0.3819	-3.037 to 2.273	No	ns	0.9982
Geding vs. Chalageri	-0.2471	-2.904 to 2.410	No	ns	0.9998
Oct
Wurentuya vs. Galebusitai	-6.675	-9.823 to -3.527	Yes	****	<0.0001
Wurentuya vs. Sharihulusi	-4.699	-7.635 to -1.762	Yes	***	0.0002
Wurentuya vs. Wurituhuole	-4.523	-7.917 to -1.130	Yes	**	0.003
Wurentuya vs. Geding	-4.928	-7.959 to -1.897	Yes	***	0.0002
Wurentuya vs. Chalageri	-5.104	-8.435 to -1.773	Yes	***	0.0004
Galebusitai vs. Sharihulusi	1.976	-0.6599 to 4.613	No	ns	0.2493
Galebusitai vs. Wurituhuole	2.152	-0.9966 to 5.300	No	ns	0.3473
Galebusitai vs. Geding	1.747	-0.9972 to 4.492	No	ns	0.4275
Galebusitai vs. Chalageri	1.571	-1.509 to 4.650	No	ns	0.6641
Sharihulusi vs. Wurituhuole	0.1751	-2.761 to 3.111	No	ns	>0.9999
Sharihulusi vs. Geding	-0.2293	-2.717 to 2.258	No	ns	0.9998
Sharihulusi vs. Chalageri	-0.4056	-3.266 to 2.455	No	ns	0.9983
Wurituhuole vs. Geding	-0.4044	-3.435 to 2.626	No	ns	0.9987
Wurituhuole vs. Chalageri	-0.5808	-3.911 to 2.750	No	ns	0.9955
Geding vs. Chalageri	-0.1763	-3.135 to 2.782	No	ns	>0.9999
Nov
Wurentuya vs. Galebusitai	-3.978	-7.580 to -0.3765	Yes	*	0.0222
Wurentuya vs. Sharihulusi	-2.994	-6.314 to 0.3267	No	ns	0.0995
Wurentuya vs. Wurituhuole	-2.752	-6.135 to 0.6315	No	ns	0.1734
Wurentuya vs. Geding	-2.793	-6.097 to 0.5110	No	ns	0.1426
Wurentuya vs. Chalageri	-3.111	-6.473 to 0.2515	No	ns	0.085
Galebusitai vs. Sharihulusi	0.9842	-2.073 to 4.042	No	ns	0.9314
Galebusitai vs. Wurituhuole	1.226	-1.900 to 4.353	No	ns	0.855
Galebusitai vs. Geding	1.185	-1.854 to 4.224	No	ns	0.8576
Galebusitai vs. Chalageri	0.8671	-2.237 to 3.971	No	ns	0.9618
Sharihulusi vs. Wurituhuole	0.2422	-2.541 to 3.026	No	ns	0.9998
Sharihulusi vs. Geding	0.2007	-2.481 to 2.882	No	ns	>0.9999
Sharihulusi vs. Chalageri	-0.1171	-2.874 to 2.640	No	ns	>0.9999
Wurituhuole vs. Geding	-0.04153	-2.805 to 2.722	No	ns	>0.9999
Wurituhuole vs. Chalageri	-0.3593	-3.195 to 2.476	No	ns	0.999
Geding vs. Chalageri	-0.3178	-3.054 to 2.419	No	ns	0.9993
Dec
Wurentuya vs. Galebusitai	-2.682	-5.513 to 0.1496	No	ns	0.0731
Wurentuya vs. Sharihulusi	-2.14	-5.014 to 0.7340	No	ns	0.2557
Wurentuya vs. Wurituhuole	-2.261	-5.187 to 0.6646	No	ns	0.2198
Wurentuya vs. Geding	-2.275	-5.168 to 0.6186	No	ns	0.2038
Wurentuya vs. Chalageri	-2.058	-4.952 to 0.8360	No	ns	0.3035
Galebusitai vs. Sharihulusi	0.5417	-1.900 to 2.983	No	ns	0.9862
Galebusitai vs. Wurituhuole	0.4207	-2.084 to 2.925	No	ns	0.9962
Galebusitai vs. Geding	0.407	-2.058 to 2.872	No	ns	0.9965
Galebusitai vs. Chalageri	0.6238	-1.842 to 3.089	No	ns	0.9753
Sharihulusi vs. Wurituhuole	-0.121	-2.675 to 2.433	No	ns	>0.9999
Sharihulusi vs. Geding	-0.1347	-2.650 to 2.381	No	ns	>0.9999
Sharihulusi vs. Chalageri	0.08213	-2.434 to 2.598	No	ns	>0.9999
Wurituhuole vs. Geding	-0.01372	-2.590 to 2.563	No	ns	>0.9999
Wurituhuole vs. Chalageri	0.2031	-2.374 to 2.780	No	ns	>0.9999
Geding vs. Chalageri	0.2168	-2.322 to 2.756	No	ns	0.9999
Test details	Mean 1	Mean 2	Mean Diff.	SE of diff.	N1	N2	q	DF
Jan
Wurentuya vs. Galebusitai	-19.65	-18.33	-1.315	0.8948	31	31	2.078	59.7
Wurentuya vs. Sharihulusi	-19.65	-18.93	-0.7171	0.8411	31	31	1.206	59.84
Wurentuya vs. Wurituhuole	-19.65	-19.03	-0.6159	0.8267	31	31	1.053	59.54
Wurentuya vs. Geding	-19.65	-18.98	-0.6681	0.7723	31	31	1.224	56.56
Wurentuya vs. Chalageri	-19.65	-19.09	-0.5581	0.8583	31	31	0.9195	59.99
Galebusitai vs. Sharihulusi	-18.33	-18.93	0.5976	0.8744	31	31	0.9665	59.12
Galebusitai vs. Wurituhuole	-18.33	-19.03	0.6988	0.8606	31	31	1.148	58.54
Galebusitai vs. Geding	-18.33	-18.98	0.6465	0.8084	31	31	1.131	54.66
Galebusitai vs. Chalageri	-18.33	-19.09	0.7566	0.891	31	31	1.201	59.61
Sharihulusi vs. Wurituhuole	-18.93	-19.03	0.1012	0.8046	31	31	0.1779	59.92
Sharihulusi vs. Geding	-18.93	-18.98	0.04892	0.7485	31	31	0.09243	57.73
Sharihulusi vs. Chalageri	-18.93	-19.09	0.159	0.837	31	31	0.2686	59.9
Wurituhuole vs. Geding	-19.03	-18.98	-0.05228	0.7324	31	31	0.101	58.46
Wurituhuole vs. Chalageri	-19.03	-19.09	0.0578	0.8226	31	31	0.09936	59.63
Geding vs. Chalageri	-18.98	-19.09	0.1101	0.7678	31	31	0.2027	56.78
Feb
Wurentuya vs. Galebusitai	-17.68	-16.24	-1.445	1.127	28	28	1.812	52.71
Wurentuya vs. Sharihulusi	-17.68	-16.38	-1.307	1.13	28	28	1.636	52.81
Wurentuya vs. Wurituhuole	-17.68	-16.39	-1.297	1.142	28	28	1.606	53.14
Wurentuya vs. Geding	-17.68	-16.63	-1.055	1.109	28	28	1.345	52.04
Wurentuya vs. Chalageri	-17.68	-16.44	-1.246	1.171	28	28	1.504	53.73
Galebusitai vs. Sharihulusi	-16.24	-16.38	0.1371	1.038	28	28	0.1867	54
Galebusitai vs. Wurituhuole	-16.24	-16.39	0.1478	1.051	28	28	0.1989	53.95
Galebusitai vs. Geding	-16.24	-16.63	0.3893	1.016	28	28	0.542	53.92
Galebusitai vs. Chalageri	-16.24	-16.44	0.1988	1.083	28	28	0.2597	53.6
Sharihulusi vs. Wurituhuole	-16.38	-16.39	0.0107	1.054	28	28	0.01436	53.97
Sharihulusi vs. Geding	-16.38	-16.63	0.2522	1.019	28	28	0.35	53.89
Sharihulusi vs. Chalageri	-16.38	-16.44	0.06175	1.086	28	28	0.08042	53.66
Wurituhuole vs. Geding	-16.39	-16.63	0.2415	1.032	28	28	0.3311	53.75
Wurituhuole vs. Chalageri	-16.39	-16.44	0.05105	1.098	28	28	0.06576	53.83
Geding vs. Chalageri	-16.63	-16.44	-0.1905	1.064	28	28	0.2531	53.18
Mar
Wurentuya vs. Galebusitai	-12.29	-9.71	-2.58	1.019	31	31	3.581	55.79
Wurentuya vs. Sharihulusi	-12.29	-10.7	-1.586	1.127	31	31	1.99	59.9
Wurentuya vs. Wurituhuole	-12.29	-10.64	-1.651	1.203	31	31	1.94	59.56
Wurentuya vs. Geding	-12.29	-10.2	-2.094	1.108	31	31	2.673	59.63
Wurentuya vs. Chalageri	-12.29	-10.39	-1.905	1.067	31	31	2.525	58.44
Galebusitai vs. Sharihulusi	-9.71	-10.7	0.9938	0.9929	31	31	1.415	56.84
Galebusitai vs. Wurituhuole	-9.71	-10.64	0.9293	1.078	31	31	1.219	53.38
Galebusitai vs. Geding	-9.71	-10.2	0.4867	0.9703	31	31	0.7094	57.69
Galebusitai vs. Chalageri	-9.71	-10.39	0.6754	0.9234	31	31	1.034	59.19
Sharihulusi vs. Wurituhuole	-10.7	-10.64	-0.06451	1.181	31	31	0.07724	59.05
Sharihulusi vs. Geding	-10.7	-10.2	-0.5071	1.084	31	31	0.6619	59.91
Sharihulusi vs. Chalageri	-10.7	-10.39	-0.3184	1.042	31	31	0.4322	59.11
Wurituhuole vs. Geding	-10.64	-10.2	-0.4426	1.162	31	31	0.5386	58.44
Wurituhuole vs. Chalageri	-10.64	-10.39	-0.2539	1.123	31	31	0.3196	56.59
Geding vs. Chalageri	-10.2	-10.39	0.1887	1.02	31	31	0.2616	59.57
Apr
Wurentuya vs. Galebusitai	-7.39	-1.701	-5.689	1.234	30	30	6.521	56.64
Wurentuya vs. Sharihulusi	-7.39	-3.782	-3.607	1.202	30	30	4.244	55.39
Wurentuya vs. Wurituhuole	-7.39	-3.375	-4.015	1.219	30	30	4.656	56.13
Wurentuya vs. Geding	-7.39	-3.498	-3.892	1.141	30	30	4.824	51.63
Wurentuya vs. Chalageri	-7.39	-2.96	-4.43	1.26	30	30	4.972	57.34
Galebusitai vs. Sharihulusi	-1.701	-3.782	2.082	1.099	30	30	2.678	57.76
Galebusitai vs. Wurituhuole	-1.701	-3.375	1.674	1.118	30	30	2.117	57.95
Galebusitai vs. Geding	-1.701	-3.498	1.797	1.032	30	30	2.462	55.61
Galebusitai vs. Chalageri	-1.701	-2.96	1.259	1.163	30	30	1.531	57.86
Sharihulusi vs. Wurituhuole	-3.782	-3.375	-0.4075	1.083	30	30	0.532	57.92
Sharihulusi vs. Geding	-3.782	-3.498	-0.2844	0.9938	30	30	0.4048	56.81
Sharihulusi vs. Chalageri	-3.782	-2.96	-0.8228	1.129	30	30	1.031	57.28
Wurituhuole vs. Geding	-3.375	-3.498	0.1231	1.015	30	30	0.1715	56.18
Wurituhuole vs. Chalageri	-3.375	-2.96	-0.4153	1.147	30	30	0.5119	57.66
Geding vs. Chalageri	-3.498	-2.96	-0.5383	1.063	30	30	0.7159	54.5
May
Wurentuya vs. Galebusitai	-1.685	5.552	-7.237	0.9634	31	31	10.62	48.23
Wurentuya vs. Sharihulusi	-1.685	3.486	-5.171	0.9822	31	31	7.446	50.37
Wurentuya vs. Wurituhuole	-1.685	3.448	-5.133	1.248	31	31	5.816	59.28
Wurentuya vs. Geding	-1.685	3.408	-5.093	1.12	31	31	6.431	59.34
Wurentuya vs. Chalageri	-1.685	3.527	-5.212	1.237	31	31	5.959	59.48
Galebusitai vs. Sharihulusi	5.552	3.486	2.066	0.7115	31	31	4.106	59.69
Galebusitai vs. Wurituhuole	5.552	3.448	2.104	1.048	31	31	2.838	45.18
Galebusitai vs. Geding	5.552	3.408	2.144	0.8921	31	31	3.399	51.37
Galebusitai vs. Chalageri	5.552	3.527	2.025	1.035	31	31	2.766	45.6
Sharihulusi vs. Wurituhuole	3.486	3.448	0.0379	1.066	31	31	0.0503	47.15
Sharihulusi vs. Geding	3.486	3.408	0.07809	0.9124	31	31	0.121	53.52
Sharihulusi vs. Chalageri	3.486	3.527	-0.04113	1.053	31	31	0.05525	47.61
Wurituhuole vs. Geding	3.448	3.408	0.04019	1.194	31	31	0.0476	57.4
Wurituhuole vs. Chalageri	3.448	3.527	-0.07903	1.304	31	31	0.08569	59.98
Geding vs. Chalageri	3.408	3.527	-0.1192	1.182	31	31	0.1426	57.75
Jun
Wurentuya vs. Galebusitai	5.847	11.79	-5.947	0.9275	30	30	9.067	55.02
Wurentuya vs. Sharihulusi	5.847	10.07	-4.225	0.9933	30	30	6.016	57.68
Wurentuya vs. Wurituhuole	5.847	9.943	-4.096	0.9179	30	30	6.31	54.37
Wurentuya vs. Geding	5.847	10.25	-4.404	0.998	30	30	6.24	57.76
Wurentuya vs. Chalageri	5.847	10.15	-4.301	0.9872	30	30	6.161	57.55
Galebusitai vs. Sharihulusi	11.79	10.07	1.722	0.8868	30	30	2.746	56.54
Galebusitai vs. Wurituhuole	11.79	9.943	1.851	0.8015	30	30	3.266	57.96
Galebusitai vs. Geding	11.79	10.25	1.543	0.8921	30	30	2.446	56.36
Galebusitai vs. Chalageri	11.79	10.15	1.646	0.88	30	30	2.645	56.76
Sharihulusi vs. Wurituhuole	10.07	9.943	0.1294	0.8768	30	30	0.2088	56.03
Sharihulusi vs. Geding	10.07	10.25	-0.1785	0.9603	30	30	0.2628	57.99
Sharihulusi vs. Chalageri	10.07	10.15	-0.0757	0.9491	30	30	0.1128	57.99
Wurituhuole vs. Geding	9.943	10.25	-0.3079	0.8821	30	30	0.4937	55.83
Wurituhuole vs. Chalageri	9.943	10.15	-0.2051	0.8699	30	30	0.3335	56.29
Geding vs. Chalageri	10.25	10.15	0.1028	0.954	30	30	0.1524	57.97
Jul
Wurentuya vs. Galebusitai	9.898	16.07	-6.172	1.025	31	31	8.514	59.86
Wurentuya vs. Sharihulusi	9.898	14.33	-4.43	0.897	31	31	6.985	56.67
Wurentuya vs. Wurituhuole	9.898	13.97	-4.071	0.8936	31	31	6.442	56.43
Wurentuya vs. Geding	9.898	14.23	-4.328	0.9321	31	31	6.567	58.67
Wurentuya vs. Chalageri	9.898	14.53	-4.633	0.8661	31	31	7.564	54.03
Galebusitai vs. Sharihulusi	16.07	14.33	1.742	0.9253	31	31	2.663	55.4
Galebusitai vs. Wurituhuole	16.07	13.97	2.102	0.922	31	31	3.224	55.13
Galebusitai vs. Geding	16.07	14.23	1.844	0.9594	31	31	2.718	57.73
Galebusitai vs. Chalageri	16.07	14.53	1.54	0.8954	31	31	2.432	52.59
Sharihulusi vs. Wurituhuole	14.33	13.97	0.3597	0.7769	31	31	0.6547	59.99
Sharihulusi vs. Geding	14.33	14.23	0.102	0.8209	31	31	0.1758	59.46
Sharihulusi vs. Chalageri	14.33	14.53	-0.2024	0.7451	31	31	0.3842	59.43
Wurituhuole vs. Geding	13.97	14.23	-0.2577	0.8172	31	31	0.4459	59.34
Wurituhuole vs. Chalageri	13.97	14.53	-0.5621	0.741	31	31	1.073	59.54
Geding vs. Chalageri	14.23	14.53	-0.3044	0.787	31	31	0.5471	57.87
Aug
Wurentuya vs. Galebusitai	8.731	15.17	-6.443	0.8924	31	31	10.21	59.4
Wurentuya vs. Sharihulusi	8.731	13.32	-4.586	0.9585	31	31	6.766	59.87
Wurentuya vs. Wurituhuole	8.731	13.27	-4.542	0.9862	31	31	6.513	59.42
Wurentuya vs. Geding	8.731	13.71	-4.976	1.033	31	31	6.812	58.14
Wurentuya vs. Chalageri	8.731	13.74	-5.006	0.9735	31	31	7.273	59.66
Galebusitai vs. Sharihulusi	15.17	13.32	1.856	0.9158	31	31	2.867	58.75
Galebusitai vs. Wurituhuole	15.17	13.27	1.901	0.9447	31	31	2.846	57.75
Galebusitai vs. Geding	15.17	13.71	1.467	0.9935	31	31	2.088	55.8
Galebusitai vs. Chalageri	15.17	13.74	1.436	0.9314	31	31	2.181	58.23
Sharihulusi vs. Wurituhuole	13.32	13.27	0.04449	1.007	31	31	0.06246	59.83
Sharihulusi vs. Geding	13.32	13.71	-0.3898	1.053	31	31	0.5234	58.95
Sharihulusi vs. Chalageri	13.32	13.74	-0.4203	0.995	31	31	0.5974	59.95
Wurituhuole vs. Geding	13.27	13.71	-0.4343	1.079	31	31	0.5694	59.61
Wurituhuole vs. Chalageri	13.27	13.74	-0.4648	1.022	31	31	0.6434	59.97
Geding vs. Chalageri	13.71	13.74	-0.03051	1.067	31	31	0.04044	59.35
Sep
Wurentuya vs. Galebusitai	1.938	8.314	-6.376	0.8229	30	30	10.96	57.87
Wurentuya vs. Sharihulusi	1.938	6.414	-4.476	0.8635	30	30	7.331	57.86
Wurentuya vs. Wurituhuole	1.938	6.239	-4.3	0.8758	30	30	6.944	57.67
Wurentuya vs. Geding	1.938	6.373	-4.435	0.8764	30	30	7.157	57.66
Wurentuya vs. Chalageri	1.938	6.621	-4.682	0.8682	30	30	7.627	57.8
Galebusitai vs. Sharihulusi	8.314	6.414	1.9	0.8449	30	30	3.18	57.47
Galebusitai vs. Wurituhuole	8.314	6.239	2.076	0.8574	30	30	3.424	57.15
Galebusitai vs. Geding	8.314	6.373	1.941	0.8581	30	30	3.199	57.13
Galebusitai vs. Chalageri	8.314	6.621	1.694	0.8497	30	30	2.819	57.35
Sharihulusi vs. Wurituhuole	6.414	6.239	0.1757	0.8964	30	30	0.2772	57.96
Sharihulusi vs. Geding	6.414	6.373	0.04083	0.897	30	30	0.06438	57.95
Sharihulusi vs. Chalageri	6.414	6.621	-0.2062	0.889	30	30	0.3281	57.99
Wurituhuole vs. Geding	6.239	6.373	-0.1349	0.9089	30	30	0.2098	58
Wurituhuole vs. Chalageri	6.239	6.621	-0.3819	0.901	30	30	0.5995	57.98
Geding vs. Chalageri	6.373	6.621	-0.2471	0.9016	30	30	0.3876	57.98
Oct
Wurentuya vs. Galebusitai	-6.341	0.3344	-6.675	1.069	31	31	8.834	58.43
Wurentuya vs. Sharihulusi	-6.341	-1.642	-4.699	0.9935	31	31	6.688	53.58
Wurentuya vs. Wurituhuole	-6.341	-1.817	-4.523	1.153	31	31	5.55	60
Wurentuya vs. Geding	-6.341	-1.413	-4.928	1.027	31	31	6.783	56.23
Wurentuya vs. Chalageri	-6.341	-1.236	-5.104	1.131	31	31	6.38	59.91
Galebusitai vs. Sharihulusi	0.3344	-1.642	1.976	0.8945	31	31	3.125	57.83
Galebusitai vs. Wurituhuole	0.3344	-1.817	2.152	1.068	31	31	2.848	58.44
Galebusitai vs. Geding	0.3344	-1.413	1.747	0.932	31	31	2.651	59.41
Galebusitai vs. Chalageri	0.3344	-1.236	1.571	1.046	31	31	2.125	59.06
Sharihulusi vs. Wurituhuole	-1.642	-1.817	0.1751	0.9934	31	31	0.2493	53.58
Sharihulusi vs. Geding	-1.642	-1.413	-0.2293	0.8448	31	31	0.3839	59.45
Sharihulusi vs. Chalageri	-1.642	-1.236	-0.4056	0.9686	31	31	0.5923	54.67
Wurituhuole vs. Geding	-1.817	-1.413	-0.4044	1.027	31	31	0.5568	56.23
Wurituhuole vs. Chalageri	-1.817	-1.236	-0.5808	1.131	31	31	0.726	59.91
Geding vs. Chalageri	-1.413	-1.236	-0.1763	1.003	31	31	0.2486	57.16
Nov
Wurentuya vs. Galebusitai	-11.75	-7.767	-3.978	1.221	30	30	4.606	57.1
Wurentuya vs. Sharihulusi	-11.75	-8.751	-2.994	1.123	30	30	3.772	52.23
Wurentuya vs. Wurituhuole	-11.75	-8.993	-2.752	1.145	30	30	3.399	53.76
Wurentuya vs. Geding	-11.75	-8.952	-2.793	1.117	30	30	3.538	51.78
Wurentuya vs. Chalageri	-11.75	-8.634	-3.111	1.138	30	30	3.868	53.28
Galebusitai vs. Sharihulusi	-7.767	-8.751	0.9842	1.036	30	30	1.344	55.41
Galebusitai vs. Wurituhuole	-7.767	-8.993	1.226	1.06	30	30	1.636	56.53
Galebusitai vs. Geding	-7.767	-8.952	1.185	1.029	30	30	1.628	55.06
Galebusitai vs. Chalageri	-7.767	-8.634	0.8671	1.052	30	30	1.166	56.2
Sharihulusi vs. Wurituhuole	-8.751	-8.993	0.2422	0.9444	30	30	0.3627	57.81
Sharihulusi vs. Geding	-8.751	-8.952	0.2007	0.9099	30	30	0.3119	57.99
Sharihulusi vs. Chalageri	-8.751	-8.634	-0.1171	0.9355	30	30	0.177	57.91
Wurituhuole vs. Geding	-8.993	-8.952	-0.04153	0.9374	30	30	0.06265	57.69
Wurituhuole vs. Chalageri	-8.993	-8.634	-0.3593	0.9622	30	30	0.5281	57.98
Geding vs. Chalageri	-8.952	-8.634	-0.3178	0.9284	30	30	0.4841	57.83
Dec
Wurentuya vs. Galebusitai	-18.13	-15.45	-2.682	0.9593	31	31	3.954	55.51
Wurentuya vs. Sharihulusi	-18.13	-15.99	-2.14	0.9744	31	31	3.106	56.6
Wurentuya vs. Wurituhuole	-18.13	-15.87	-2.261	0.9925	31	31	3.222	57.7
Wurentuya vs. Geding	-18.13	-15.85	-2.275	0.9812	31	31	3.279	57.04
Wurentuya vs. Chalageri	-18.13	-16.07	-2.058	0.9814	31	31	2.965	57.05
Galebusitai vs. Sharihulusi	-15.45	-15.99	0.5417	0.8292	31	31	0.9238	59.89
Galebusitai vs. Wurituhuole	-15.45	-15.87	0.4207	0.8505	31	31	0.6996	59.52
Galebusitai vs. Geding	-15.45	-15.85	0.407	0.8372	31	31	0.6875	59.78
Galebusitai vs. Chalageri	-15.45	-16.07	0.6238	0.8375	31	31	1.053	59.78
Sharihulusi vs. Wurituhuole	-15.99	-15.87	-0.121	0.8675	31	31	0.1972	59.87
Sharihulusi vs. Geding	-15.99	-15.85	-0.1347	0.8545	31	31	0.2229	59.98
Sharihulusi vs. Chalageri	-15.99	-16.07	0.08213	0.8548	31	31	0.1359	59.98
Wurituhuole vs. Geding	-15.87	-15.85	-0.01372	0.8751	31	31	0.02217	59.95
Wurituhuole vs. Chalageri	-15.87	-16.07	0.2031	0.8754	31	31	0.3281	59.95
Geding vs. Chalageri	-15.85	-16.07	0.2168	0.8625	31	31	0.3555	60

## Sheet: h. Td Multi_all
Compare column means (main column effect)
Number of families	1
Number of comparisons per family	15
Alpha	0.05
Tukey's multiple comparisons test	Mean Diff.	95.00% CI of diff.	Significant?	Summary	Adjusted P Value
Wurentuya vs. Galebusitai	-4.73	-7.219 to -2.240	Yes	****	<0.0001
Wurentuya vs. Sharihulusi	-3.339	-5.769 to -0.9095	Yes	**	0.0013
Wurentuya vs. Wurituhuole	-3.282	-5.718 to -0.8455	Yes	**	0.0018
Wurentuya vs. Geding	-3.426	-5.863 to -0.9889	Yes	***	0.0009
Wurentuya vs. Chalageri	-3.533	-5.984 to -1.081	Yes	***	0.0006
Galebusitai vs. Sharihulusi	1.39	-1.194 to 3.975	No	ns	0.6404
Galebusitai vs. Wurituhuole	1.448	-1.143 to 4.039	No	ns	0.6009
Galebusitai vs. Geding	1.304	-1.288 to 3.895	No	ns	0.704
Galebusitai vs. Chalageri	1.197	-1.408 to 3.803	No	ns	0.7779
Sharihulusi vs. Wurituhuole	0.05758	-2.476 to 2.591	No	ns	>0.9999
Sharihulusi vs. Geding	-0.08648	-2.621 to 2.448	No	ns	>0.9999
Sharihulusi vs. Chalageri	-0.1931	-2.742 to 2.356	No	ns	>0.9999
Wurituhuole vs. Geding	-0.1441	-2.685 to 2.397	No	ns	>0.9999
Wurituhuole vs. Chalageri	-0.2507	-2.806 to 2.304	No	ns	0.9998
Geding vs. Chalageri	-0.1066	-2.662 to 2.449	No	ns	>0.9999
Test details	Mean 1	Mean 2	Mean Diff.	SE of diff.	N1	N2	q	DF
Wurentuya vs. Galebusitai	-5.641	-0.9113	-4.73	0.8711	365	365	7.678	716.7
Wurentuya vs. Sharihulusi	-5.641	-2.302	-3.339	0.8504	365	365	5.553	723.1
Wurentuya vs. Wurituhuole	-5.641	-2.359	-3.282	0.8527	365	365	5.443	722.5
Wurentuya vs. Geding	-5.641	-2.215	-3.426	0.8529	365	365	5.681	722.5
Wurentuya vs. Chalageri	-5.641	-2.108	-3.533	0.8581	365	365	5.822	721
Galebusitai vs. Sharihulusi	-0.9113	-2.302	1.39	0.9046	365	365	2.174	726.6
Galebusitai vs. Wurituhuole	-0.9113	-2.359	1.448	0.9067	365	365	2.258	726.9
Galebusitai vs. Geding	-0.9113	-2.215	1.304	0.9069	365	365	2.033	726.9
Galebusitai vs. Chalageri	-0.9113	-2.108	1.197	0.9118	365	365	1.857	727.5
Sharihulusi vs. Wurituhuole	-2.302	-2.359	0.05758	0.8868	365	365	0.09182	728
Sharihulusi vs. Geding	-2.302	-2.215	-0.08648	0.887	365	365	0.1379	728
Sharihulusi vs. Chalageri	-2.302	-2.108	-0.1931	0.8921	365	365	0.3061	727.8
Wurituhuole vs. Geding	-2.359	-2.215	-0.1441	0.8892	365	365	0.2291	728
Wurituhuole vs. Chalageri	-2.359	-2.108	-0.2507	0.8942	365	365	0.3964	727.9
Geding vs. Chalageri	-2.215	-2.108	-0.1066	0.8944	365	365	0.1685	727.9

## Sheet: i. RH NLT
	Wurentuya	Galebusitai	Sharihulusi	Wurituhuole	Geding	Chalageri
Test for normal distribution
Anderson-Darling test
A2*	0.3875	0.2674	0.251	0.3432	0.5002	0.2765
P value	0.3293	0.6177	0.6757	0.4255	0.1667	0.588
Passed normality test (alpha=0.05)?	Yes	Yes	Yes	Yes	Yes	Yes
P value summary	ns	ns	ns	ns	ns	ns
D'Agostino & Pearson test
K2	1.392	1.88	1.353	1.476	2.564	1.115
P value	0.4986	0.3907	0.5084	0.478	0.2775	0.5728
Passed normality test (alpha=0.05)?	Yes	Yes	Yes	Yes	Yes	Yes
P value summary	ns	ns	ns	ns	ns	ns
Shapiro-Wilk test
W	0.9155	0.9425	0.9464	0.9399	0.9066	0.9449
P value	0.2507	0.5314	0.5848	0.4965	0.1928	0.564
Passed normality test (alpha=0.05)?	Yes	Yes	Yes	Yes	Yes	Yes
P value summary	ns	ns	ns	ns	ns	ns
Kolmogorov-Smirnov test
KS distance	0.1758	0.1451	0.1579	0.2065	0.1885	0.1683
P value	>0.1000	>0.1000	>0.1000	>0.1000	>0.1000	>0.1000
Passed normality test (alpha=0.05)?	Yes	Yes	Yes	Yes	Yes	Yes
P value summary	ns	ns	ns	ns	ns	ns
Number of values	12	12	12	12	12	12

## Sheet: j. RH MEA
Table Analyzed	RH
Mixed-effects model (REML)	Matching: Stacked
Assume sphericity?	No
Alpha	0.05
Fixed effects (type III)	P value	P value summary	Statistically significant (P < 0.05)?	F (DFn, DFd)	Geisser-Greenhouse's epsilon
Time	<0.0001	****	Yes	F (9.809, 1728) = 123.9	0.8917
Column Factor	<0.0001	****	Yes	F (5, 180) = 216.9
Time x Column Factor	<0.0001	****	Yes	F (55, 1938) = 2.340
Random effects	SD	Variance
Subject	0.5699	0.3248
Residual	7.761	60.23
Was the matching effective?
Chi-square, df	0.3074, 1
P value	0.5793
P value summary	ns
Is there significant matching (P < 0.05)?	No
Data summary
Number of columns (Column Factor)	6
Number of rows (Time)	12
Number of subjects (Subject)	186
Number of missing values	42

[truncated: 14 more sheets: k. RH Multi_each mouth, l. RH Multi_all, m. RR NLT, n. RR MEA, o. RR Multi_each mouth, p. RR Multi_all, q. G_Gh NLT, r. G_Gh MEA, s. G-Gh Multi_each mouth, t. G-GH Multi_all, u. G-Dh NLT, v. G-Dh MEA, w. G-Dh Multi_each mouth, x. G-Dh Multi all]
