# Supplementary material for: Environment-Associated Variations in Blood Metabolism of Mongolian Cattle Grazing in the Alxa Desert of China
Source: Vet Sci. 2025 May 21;12(5):506. doi: 10.3390/vetsci12050506 (PMC12115695; doi:10.3390/vetsci12050506)
Supplement: Supplementary file 1 [file vetsci-12-00506-s001.zip › TableS2_ Blood routine, biochemistry and growth parameters data of Mongolian cattle.xlsx]

## Sheet: blood routine
cattleID	WBC	LYM%	MON%	LYM	MON	RBC	HCT	PLT	PCT	MCV	MCH	MCHC	MPV	RDW	LIC	LIC%	BAS	BAS%	ALY%	ALY	HCB			WBC	LYM%	MON%	LYM	MON	RBC	HCT	PLT	PCT	MCV	MCH	MCHC	MPV	RDW	LIC	LIC%	BAS	BAS%	ALY%	ALY	HCB
A01	5	2.6	7	0.1	0.4	6	2858	228	0.15	47.2	13.5	29	6.5	16	1.18	30.81	0.01	0.2	0.48	0.02	82		Wurentuya	5.18±0.97	2.72±0.62	6.94±0.55	0.14±0.06	0.36±0.08	6.18±0.89	2947.88±344	167.6±84.47	0.13±0.06	48.08±3.06	13.8±0.85	28.79±0.51	7.58±0.76	14.92±1.06	1.19±0.38	31.24±6.8	0.03±0.01	0.48±0.19	0.51±0.12	0.03±0.01	84.72±9.8
A02	2.8	3.3	7.3	0.1	0.2	5.6	2593	117	0.1	46.2	13.2	29	8.2	15	0.49	20.97	0.01	0.5	0.61	0.02	74		Galebusitai	4.85±1.1	2.42±0.66	6.52±0.67	0.12±0.04	0.32±0.08	7.29±1.18	3209.7±401.95	191.3±96.39	0.13±0.06	44.27±4.27	13.01±0.93	28.97±0.5	7.23±1.42	14.14±1.85	1.17±0.37	31.56±7.32	0.03±0.02	0.59±0.22	0.45±0.11	0.02±0.01	93.08±12.16
A03	3.9	4.6	8.1	0.2	0.3	4.4	2196	266	0.19	49.4	14.1	29	7.3	15	0.64	19.37	0.02	0.4	0.78	0.03	63		Sharihulusi	4.95±1.65	3.41±1.42	7.44±1.21	0.19±0.12	0.37±0.16	6.65±1.14	2888.19±374.18	255.51±108.27	0.18±0.07	44.69±4.25	12.73±1.24	28.52±0.57	7.3±0.79	14.06±2.11	0.97±0.43	25.19±11.31	0.03±0.01	0.62±0.59	0.59±0.21	0.03±0.02	82.76±10.81
A04	5.9	2.3	6.3	0.1	0.4	6.7	3095	143	0.1	46.4	13.5	29	6.9	16	1.41	31.59	0.04	0.6	0.42	0.02	90		Wurituhuole	6.22±1.62	2.3±0.57	6.45±0.69	0.15±0.05	0.39±0.09	7.72±1.67	3338.26±469.27	255.7±105.24	0.2±0.12	46.18±3.35	13.31±0.99	28.72±0.46	7.2±0.74	13.78±1.4	5.2±19.35	31.07±5.79	0.04±0.03	0.66±0.23	0.43±0.09	0.03±0.01	96.04±13.46
A05	7.6	3.5	7.3	0.3	0.6	4.9	2549	193	0.17	51.9	15.1	29	8.6	14	1.65	27.93	0.04	0.5	0.78	0.06	74		Geding	5.55±1.98	2.62±0.75	6.45±0.76	0.21±0.12	0.37±0.15	7.47±1.55	3211.54±452.99	208.44±109.36	0.19±0.08	34.74±20.19	11.11±5.53	28.94±0.54	8.04±1.4	14.36±1.5	1.37±0.58	28.52±7.28	0.03±0.02	0.62±0.22	0.47±0.12	0.02±0.01	100.04±15.01
A06	4.9	2.3	6.7	0.1	0.3	6.1	3091	136	0.1	50.4	14.7	29	7.3	16	1.23	33.23	0.03	0.6	0.37	0.02	90		Chalageri	5.3±2.58	2.83±0.72	6.71±0.55	0.15±0.07	0.35±0.17	6.61±1.09	2977.36±355.17	279.39±120.6	0.2±0.08	46.32±3.97	13.3±1.22	28.81±0.54	7.45±0.83	14.06±1.73	1.13±0.75	26.48±8.55	0.04±0.03	0.7±0.47	0.5±0.12	0.03±0.01	85.42±10.38
A07	5.1	2.6	7.3	0.1	0.4	5.7	2909	66	0.05	51.3	14.6	29	7.7	15	1.31	34.16	0.02	0.4	0.41	0.02	83		AVERAGE	5.34±1.83	2.72±0.91	6.71±0.85	0.17±0.1	0.36±0.13	7.06±1.4	3109.23±434.33	225.47±111.27	0.17±0.08	43.19±11.35	12.7±2.97	28.78±0.54	7.55±1.16	14.23±1.68	1.67±6.65	28.75±8.32	0.03±0.02	0.62±0.35	0.49±0.14	0.03±0.01	91.75±14.24
A08	5.2	2.5	6.7	0.1	0.4	5.4	2948	62	0.06	55.1	15.6	28	9.7	15	1.4	37.17	0.02	0.3	0.51	0.03	84
A09	4.3	2.7	7.1	0.1	0.3	5.8	2762	342	0.26	47.9	13.9	29	7.6	16	0.95	28.2	0.03	0.6	0.45	0.02	80
A10	6.2	3.3	7.5	0.2	0.5	6.4	2735	69	0.05	42.7	12.6	30	7.7	12	1.14	22.52	0.07	1.1	0.62	0.04	81
A11	5.3	2.5	7	0.1	0.4	5.8	2904	85	0.07	50.1	14.1	28	8.4	15	1.3	32.98	0.02	0.4	0.51	0.03	82
A12	4.3	2.4	7	0.1	0.3	5.8	3044	170	0.14	52.6	15.3	29	8.4	15	1.27	41.77	0.01	0.3	0.49	0.02	89
A13	5.3	3.3	7.2	0.2	0.4	5.2	2453	268	0.18	47.4	13.6	29	6.5	15	0.91	20.59	0.04	0.7	0.62	0.03	71
A14	5	2.3	6.8	0.1	0.3	5.8	2969	123	0.1	51	14.6	29	7.9	14	1.22	32.46	0.02	0.4	0.41	0.02	85
A15	5.1	2.4	6.7	0.1	0.3	7	3109	145	0.1	44.5	12.9	29	6.9	15	1.15	29.08	0.02	0.4	0.53	0.03	90
A16	6	3.1	6.9	0.2	0.4	5.8	2790	116	0.09	48	13.7	29	7.6	15	0.34	28.57	0.04	0.7	0.61	0.04	80
A17	6.1	2.7	6.3	0.2	0.4	7	3414	319	0.22	48.8	13.9	28	6.8	15	1.88	44.47	0.02	0.3	0.51	0.03	97
A18	5.2	3.2	7.2	0.2	0.4	6.6	2821	99	0.08	42.9	12.3	29	7.9	13	0.95	22.14	0.02	0.3	0.58	0.03	81
A19	4.4	2.2	6.3	0.1	0.3	7.2	3215	253	0.19	44.4	12.7	29	7.7	17	1.08	32.93	0.01	0.3	0.36	0.02	92
A20	6.2	1.9	6.2	0.1	0.4	7	3284	80	0.06	46.6	13.5	29	7.8	14	1.63	36.12	0.03	0.5	0.32	0.02	95
A21	4.6	2.5	7.2	0.1	0.3	6.2	3004	41	0.03	48.2	13.9	29	6.4	15	1.23	36.48	0.02	0.5	0.53	0.02	87
A22	6.5	1.8	6.3	0.1	0.4	7.8	3653	210	0.17	46.8	13.3	28	8.2	16	1.91	41.97	0.05	0.7	0.36	0.02	104
A23	4.7	3.3	7.8	0.2	0.4	5.6	2708	238	0.17	48.6	13.7	28	7.3	14	1.07	29.36	0.02	0.4	0.53	0.03	76
A24	5.5	2	5.8	0.1	0.3	8.4	3704	224	0.16				7		1.51	37.65	0.03	0.6	0.38	0.02	106
A25	4.3	2.7	7.6	0.1	0.3	6.3	2889	197	0.14	45.6	13	28	7.2	15	0.95	28.54	0.01	0.3	0.53	0.02	82
B01	4.1	4.2	7.6	0.2	0.3	5.4	2368	370	0.24	43.6	12.7	29	6.5	15	0.58	16.61	0.02	0.4	0.63	0.03	69
B02	4.8	2.6	7.2	0.1	0.4	6.9	3099	192	0.14	44.8	12.9	29	7.2	15	1.17	32.16	0.04	0.8	0.53	0.03	89
B03	6.4	1.6	6.2	0.1	0.4	7.5	3571	257	0.18	47.6	13.8	29	7	17	1.87	41.23	0.03	0.5	0.31	0.02	104
B04	3.2	4.5	8.2	0.2	0.3	6	2420	197	0.13	40.3	11.7	29	6.7	11	0.48	17.4	0.01	0.4	0.68	0.02	70
B05	3	2.2	6.7	0.1	0.2	5.8	2868	167	0.14	49.6	14.5	29	8.4	15	0.69	30.26	0.02	0.7	0.4	0.01	84
B06	4.8	2.4	6.8	0.1	0.3	6.1	2973	243	0.18	48.7	14.4	30	7.6	15	1.25	34.85	0.03	0.6	0.43	0.02	88
B07	4.7	1.7	5.9	0.1	0.3	7.9	3655	240	0.18	46.5	13.7	30	7.7	16	1.41	42.75	0.02	0.4	0.32	0.02	108
B08	4.5	1.4	5.1	0.1	0.2	10.1	4075	161	0.12				7.4		1.32	42.02	0.03	0.7	0.28	0.01	121
B09	3.5	2.5	6.3	0.1	0.2	7.2	3111	213	0.14	43.5	12.7	29	6.7	15	0.74	26.84	0.02	0.6	0.43	0.02	91
B10	4.5	2.1	5.9	0.1	0.3	7.7	3540	144	0.1	45.8	13	28	7	16	1.23	37.56	0.04	0.8	0.41	0.02	101
B11	4.3	1.6	5.4	0.1	0.2	9.8	3931	239	0.15				6.1		1.11	35.11	0.02	0.5	0.29	0.01	114
B12	5.9	2.2	6.4	0.1	0.4	7.7	3318	40	0.03	42.9	12.5	29	6.5	13	1.53	35.16	0.04	0.6	0.34	0.02	97
B13	5	3	6.7	0.2	0.3	7.8	3163	104	0.07	40.6	11.8	29	6.8	11	1.14	29.39	0.02	0.4	0.68	0.03	92
B14	5.9	2.4	6.2	0.1	0.4	7.7	3171	112	0.08	41.3	11.8	29	7	12	1.28	27.58	0.03	0.5	0.41	0.02	91
B15	5.3	1.7	5.6	0.1	0.3	9.9	3929	15	0.01				7.6		1.41	36.29	0.05	1	0.32	0.02	116
B16	3.9	2.7	7.3	0.1	0.3	6	2894	33	0.05	48.3	13.9	29	15.1	14	0.92	31.04	0.1	0.3	0.41	0.02	83
B17	5.8	2.7	7	0.2	0.4	7.6	3306	274	0.17	43.3	12.6	29	6.3	15	1.71	42.22	0.04	0.7	0.55	0.03	96
B18	4.6	3	7.1	0.1	0.3	6.5	2817	290	0.22	43.1	12.1	28	7.4	14	0.94	25.9	0.03	0.6	0.6	0.03	79
B19	5.2	2.7	6.5	0.1	0.3	8.4	3321	111	0.07				6.7		1.08	26.17	0.03	0.6	0.54	0.03	95
B20	5.8	2.5	6.9	0.1	0.4	6	2916	45	0.03	48.2	13.8	29	6.9	16	1.45	33.46	0.03	0.5	0.46	0.03	84
B21	2.7	2.6	6.8	0.1	0.2	5.9	3058	55	0.04	51.5	14.8	29	7	17	0.69	34.29	0.01	0.4	0.48	0.01	88
B22	4.7	1.6	5.3	0.1	0.2	8.7	3845	123	0.08				6.8		1.39	41.91	0.05	1	0.32	0.02	111
B23	6.4	1.8	6.3	0.1	0.4	7.3	3564	157	0.12	28.6	14	29	7.7	13	1.95	44.11	0.05	0.8	0.41	0.03	103
B24	4	2.9	7.4	0.1	0.3	5.9	2704	75	0.06	45.5	13.1	29	7.6	16	0.82	25.47	0.02	0.5	0.51	0.02	78
B25	5.4	2.5	7.1	0.1	0.4	7	3136	193	0.14	45	12.9	29	7	16	1.33	32.41	0.03	0.5	0.47	0.03	90
B26	7.6	2.4	6.4	0.2	0.5	7.4	3125	283	0.19	42.2	12.3	29	6.7	12	1.68	28.44	0.05	0.7	0.44	0.03	91
B27	5.4	2.4	6.5	0.1	0.4	7.9	3253	341	0.23	41.1	11.8	29	6.8	11	1.15	26.91	0.04	0.7	0.46	0.02	93
B28	3.6	2	6.2	0.1	0.2	8	3388	238	0.16	42.5	12.4	29	6.5	14	0.88	32.26	0.02	0.5	0.32	0.01	99
B29	5.6	1.7	6.1	0.1	0.3	7.1	3388	36	0.03	47.9	14.2	30	8.1	14	1.63	41.08	0.08	1.4	0.31	0.02	100
B30	3	2.9	6.8	0.1	0.2	7.1	2889	322	0.22	40.7	11.8	29	6.7	11	0.51	20.73	0.01	0.3	0.52	0.02	84
B31	5.7	2.8	6.8	0.2	0.4	7.3	3051	241	0.17	41.6	11.8	28	6.9	12	1.14	25.07	0.03	0.5	0.6	0.03	86
B32	6.3	2.4	6.1	0.2	0.4	8.1	3232	247	0.16				6.5		1.19	23.21	0.03	0.5	0.36	0.02	95
B33	5.8	1.6	5.8	0.1	0.3	8.3	3635	207	0.14				6.8		1.64	38.93	0.04	0.6	0.41	0.02	106
B34	4.7	2.2	6.4	0.1	0.3	6.7	3147	275	0.19	47.1	13.7	29	6.8	15	1.18	33.71	0.02	0.5	0.43	0.02	91
B35	4.6	2.1	5.9	0.1			3419	255	0.18				6.9		1.01	27.71	0.01	0.3	0.35	0.02	99
B36	5.1	2.8	7	0.1	0.4	6.2	2776	300	0.21	44.6	13	29	7	14	0.96	23.34	0.02	0.4	0.51	0.03	81
B37	3.7	3.1	7.3	0.1	0.3	5.7	2703	283	0.2	47.3	13.5	28	7.2	15	0.71	24.1	0.02	0.5	0.56	0.02	77
C01	5.4	2.2	6.3	0.1	0.3	6.8	3231	259	0.2	47.2	13.4	28	7.8	15	1.18	28.39	0.04	0.8	0.41	0.02	92
C02	4.2	5.4	10.4	0.6	0.7	7.9	3129	39	0.09				9.5		1.61	27.63	0.02	0.8	0.9	0.06	98
C03	5.8	3.5	7.6	0.2	0.4	5.3	2632	244	0.21	48.2	13.9	29	8.4	16	1.05	22.23	0.03	0.5	0.62	0.04	73
C04	5.6	2.3	7.7	0.1	0.4	8.1	3823	209	0.15				7.3		2.27	68.92	0.03	0.6	0.5	0.03	111
C05	4.6	4.6	7.5	0.2	0.3	6.5	2446	217	0.14	37.6	10.8	29	6.3	12	0.53	13.03	0.03	0.6	0.72	0.03	70
C06	7.2	2.6	7.4	0.2	0.5	6.8	3090	216	0.17	45.5	13	29	7.9	16	1.73	31.73	0.03	0.4	0.47	0.03	88
C07	4.1	1.8	5.9	0.11	0.2	9	3925	383	0.26				6.7		1.2	41.34	0.022	0.5	0.37	0.01	113
C08	4.4	4.1	7.3	0.2	0.3	5.9	2387	99	0.08	40.7	11.5	28	7.7	11	0.55	14.19	0.02	0.4	0.65	0.03	67
C09	2.2	3.2	7.2	0.1	0.2	6	2780	61	0.04	46.2	13.2	29	6.9	17	0.42	23.44	0.01	0.3	0.54	0.01	79
C10	4.6	2.7	6.8	0.1	0.3	6.7	3072	369	0.3	45.9	13.4	29	8.2	16	1.02	28.95	0.02	0.4	0.49	0.02	89
C11	2.5	3.5	7.2	0.1	0.2	5.6	2613	317	0.22	46.4	13.2	29	6.8	16	0.42	20.42	0.01	4	0.73	0.02	75
C12	2	3.3	6.8	0.1	0.1	7.8	2365	125	0.1	36.6	10.4	28	7.8	11	0.24	13.68	0.01	0.6	0.53	0.01	81
C13	5.5	2.8	6.8	0.2	0.4	6.4	2911	305	0.21	45.6	12.9	28	6.9	16	1.06	24.1	0.03	0.5	0.54	0.03	82
C14	5.8	3	7	0.2	0.4	6.8	2851	242	0.18	42.2	12	29	7.4	12	1.04	21.7	0.04	0.6	0.47	0.03	81
C15	1.9	3.3	6.7	0.1	0.1	6.8	2809	316	0.23	41.3	11.6	28	7.2	12	0.28	16.97	0.01	0.7	0.5	0.01	79
C16	6.1	2.9	7.2	0.2	0.4	7.2	3145	131	0.1	43.8	12.4	28	7.4	15	1.29	27.13	0.04	0.7	0.58	0.04	89
C17	7.4	3.9	8.1	0.3	0.6	7.2	2739	455	0.31	37.8	10.7	28	6.9	12	1.09	17.48	0.05	0.7	0.63	0.05	78
C18	6.5	2.9	6.6	0.2	0.4	6.6	2897	174	0.12	43.7	12.4	28	7.2	15	1.2	22.57	0.03	0.5	0.44	0.03	82
C19	4.6	2.5	7.1	0.1	0.3	5.5	2869	230	0.19	52	15	29	8.2	15	1.04	29.06	0.02	0.5	0.48	0.02	83
C20	5	3.9	7.6	0.2	0.4	6.3	2705	199	0.15	43.1	11.8	27	7.7	12	0.74	17.59	0.02	0.4	0.56	0.03	74
C21	4.9	2.6	6.8	0.1	0.3	5.7	2930	310	0.21	51.2	14.3	28	6.8	15	1.19	31.69	0.03	0.7	0.4	0.02	82
C22	5.8	3.6	7.1	0.2	0.4	7.4	2774	370	0.23	37.5	10.7	28	6.3	11	0.79	15.92	0.03	0.5	0.71	0	79
C23	8.6	3.5	7.5	0.3	0.6	6	2765	428	0.26	45.9	13.2	29	6.1	15	1.5	21.81	0.06	0.7	0.61	0.05	79
C24	1.9	2.9	7.6	0	0.1	6.5	2990	440	0.32	46	13.1	29	7.3	18	0.45	31.63	0.01	0.36	0.56	0.01	85
C25	4.6	3.3	7.3	0.2	0.3	5.5	2590	362	0.26	46.8	13.4	29	7.2	15	0.79	21	0.02	0.4	0.48	0.02	74
C26	5.4	3.6	9.6	0.2	0.5	5.5	2730	287	0.21	49.3	14	28	7.4	15	1.58	41.25	0.03	0.5	0.64	0.03	77
C27	4.5	3.1	7.7	0.1	0.4	5	2601	313	0.29	51.8	14.8	29	9.2	14	0.95	26.55	0.02	0.5	0.53	0.02	75
C28	5.1	4.6	8.1	0.2	0.4	4.7	2267	159	0.12	48.2	13.8	29	7.8	14	0.68	15.61	0.02	0.3	0.76	0.04	65
C29	8.1	4.1	6.7	0.3	0.6	8.9	3019	388	0.27				7		0.88	12.07	0.04	0.5	0.58	0.05	84
C30	5.6	2.8	6.9	0.2	0.4	6.2	2907	319	0.21	47	13.6	29	6.7	16	1.12	24.74	0.02	0.4	0.45	0.03	84
C31	6.1	10.6	12.3	0.6	0.8	5.9	2335	162	0.1	39.5	11.5	29	6.1	10	0.59	10.86	0.03	0.5	1.65	0.1	68
C32	2.6	3.2	9	0.1	0.2	6	2909	159	0.12	48.1	13.7	29	7.7	14	0.87	50.66	0.02	0.6	0.7	0.02	83
C33	5.3	3.3	7.1	0.2	0.4	6.4	2740	252	0.17	42.8	12	28	6.8	13	0.79	17.54	0.03	0.6	0.55	0.03	77
C34	4.6	3	6.6	0.1	0.3	7.2	2909	109	0.07	40.2	11.5	29	6.5	11	0.73	18.73	0.02	0.5	0.5	0.02	84
C35	5.2	3	7.1	0.2	0.4	6.1	2890	184	0.15	47.3	13.4	28	8.1	16	1.03	24.57	0.02	0.3	0.56	0.03	82
C36	6.5	2.3	6.5	0.2	0.4	9.6	3609	247	0.16				6.5		1.38	27.15	0.05	0.7	0.47	0.03	101
C37	3.1	2.2	6	0.1	0.2	8.4	3479	375	0.24				6.4		0.72	29.76	0.01	0.3	0.45	0.01	99
D01	5.7	2.9	7.8	0.2	0.4	6.1	2755	574	0.7	45	13.2	29	6.4	14	1.22	27.12	0.03	0.5	0.52	0.03	81
D02	8.6	1	5.7	0.2	0.5	11.1	4034	232	0.16				7		2.19	33.98	0.07	0.8	0.35	0.03	116
D03	5.4	1.8	5.7	0.1	0.3	7.2	3479	328	0.22	48.6	14.2	29	6.7	14	1.44	36.25	0.02	0.4	0.37	0.02	102
D04	9.8	1.6	5.5	0.2	0.5	10.4	4088	253	0.18				7.2		2.69	37.9	0.1	1	0.28	0.03	117
D05	10.5	1.7	5.6	0.2	0.6	11	4168	229	0.17				7.3		2.6	33.03	0.12	1.1	0.34	0.04	122
D06	5.2	2.7	6.8	0.1	0.4	7.8	3127	192	0.14	40.2	11.6	29	7	11	0.96	22.96	0.04	0.7	0.56	0.03	90
D07	6.7	2.3	6.4	0.2	0.4	6.7	3124	252	0.21	46.8	13.6	29	8.2	14	1.5	29.97	0.03	0.5	0.44	0.03	90
D08	3.6	2.2	6.7	0.1	0.2	7.4	3491	337	0.2	47.2	13.4	28	6.7	15	102	39.07	0.03	0.9	0.38	0.01	99
D09	5.5	2	5.6	0.1	0.3	9	3713	447	0.31				6.9		1.31	31.43	0.04	0.7	0.37	0.02	107
D10	5.2	1.8	6.2	0.1	0.3	7.8	3608	288	0.22	46.2	13.4	29	7.6	15	1.52	40.83	0.02	0.3	0.27	0.01	105
D11	6.4	2.6	6.8	0.2	0.4	6	2858	176	0.15	47.9	13.5	28	8.4	15	1.42	28.34	0.02	0.3	0.47	0.03	81
D12	7	2	6	0.1	0.4	9.3	3751	238	0.2				6.8		1.9	37.37	0.03	0.4	0.35	0.02	108
D13	5.7	2.6	7.2	0.2	0.4	7.1	3097	157	0.1	43.9	12.6	29	6.7	15	1.35	30.99	0.03	0.6	0.5	0.03	89
D14	6.5	2.6	6.5	0.2	0.4	8.8	3432	167	0.12				7		1.33	25.48	0.05	0.8	0.46	0.03	97
D15	5.8	2.4	6.3	0.1	0.4	8	3223	276	0.17	40.5	11.4	28	6.1	11	1.17	25.31	0.05	0.8	0.41	0.02	91
D16	5.8	2.1	6.1	0.1	0.4	7.1	3486	364	0.25	49	13.9	28	6.9	14	1.47	34.206	0.03	0.5	0.38	0.02	99
D17	6	3.5	7.1	0.2	0.4	5.5	2571	344	0.25	46.6	13.3	28	7.2	16	1.02	20.43	0.03	0.5	0.54	0.03	73
D18	4.6	2	6	0.1	0.3	7.1	3475	179	0.13	49.1	14.4	29	7.2	13	1.32	40.26	0.03	0.6	0.4	0.02	102
D19	6.8	3.5	7.6	0.2	0.5	6.4	2624	189	0.13	40.7	11.9	29	6.9	12	1.16	20.78	0.07	1	0.56	0.04	77
D20	4.5	2	6.2	0.1	0.3	7.4	3510	222	0.16	47.4	13.6	29	7	15	1.15	36.06	0.03	0.6	0.42	0.02	100
D21	7.6	2.3	6.5	0.2	0.5	8.5	3481	82	0.07				8.2		1.53	25.18	0.06	0.8	0.41	0.03	98
D22	4.4	3	7.5	0.1	0.3	5.6	2723	307	0.22	48.2	13.9	29	7.2	14	0.92	26.62	0.02	0.4	0.51	0.02	79
D23	5.3	2.9	7.7	0.2	0.2	5.2	2722	139	0.13	52.7	15.2	29	9.5	13	1.34	33.51	0.04	0.8	0.6	0.03	79
D24	8.7	1.8	5.6	0.2	0.5	10.5	4065	98	0.07				7.3		2.12	32.3	0.09	1	0.35	0.03	116
D25	5.7	2.1	5.9	0.1	0.3	8	3460	305	0.18				5.9		1.36	31.39	0.03	0.5	0.35	0.02	100
D26	5.4	2.6	6.7	0.2	0.4	5.8	2763	231	0.22	47.9	13.9	29	7.8	14	1.12	25.59	0.03	0.5	0.57	0.03	80
D27	5.6	2.1	6.4	0.1	0.4	7.6	3305	298	0.22	43.3	12.5	29	7.3	13	1.38	32.44	0.05	0.8	0.46	0.03	95
E01	4	3.1	6.7	0.4	0.1	7.9	3077	13	0.12				9.1		1.41	24.8	0.02	0.2	0.59	0.03	97
E02	5.1	1	4.7	0.2	0.3	12.1	4255	196	0.35				11		2.14	33.03	0.04	0.9	0.25	0.01	143
E03	3.1	2.5	6.6	0.3	0.3	6.7	2773	94	0.18				8.4		1.21	23.43	0.03	0.6	0.38	0.01	92
E04	3.8	2.6	5.7	0.3	0.3	10.1	3665	147	0.24				8.8		1.02	19.76	0.03	0.6	0.45	0.02	122
E05	6.2	1.9	5.5	0.3	0.4	9.1	3354	49	0.21	33.6	9.7	29	12.5	14	1.42	22.01	0.04	0.8	0.24	0.01	114
E06	4	2.3	6.5	0.3	0.4	8.2	3063	158	0.26				9.2		1.48	25.95	0.03	0.6	0.37	0.01	103
E07	1	2.6	6.9	0.2	0.2	8.3	3125	264	0.29				7.6		1.04	24.7	0.02	0.6	0.46	0	107
E08	3.8	2.6	6.3	0.3	0.4	7.2	2765	186	0.27				9		0.99	19.42	0.02	0.5	0.46	0.02	94
E09	4.4	2.6	8.6	0.3	0.6	8.4	3210	116	0.13				9.7		2.17	35.53	0.03	0.5	0.56	0.03	105
E10	5.6	3.4	7.3	0.4	0.6	7.6	2795	456	0.48				8.3		1.4	22.47	0.03	0.7	0.63	0.05	98
E11	8.1	4	7.1	0.6	0.7	5.6	2243						6.6		1.4	20.09	0.1	1.1	0.66	0.07	98
E12	6.9	2.3	6.3	0.2	0.4	7	3248	211	0.16				7.6		1.64	32.13	0.06	0.9	0.36	0.02	94
E13	5.6	2.7	7.1	0.2	0.4	6	3032	406	0.32				7.8		1.5	38.3	0.03	0.6	0.49	0.03	85
E14	6	1.9	6.1	0.1	0.4	7.3	3425	362	0.26				7.3		1.67	36.6	0.04	0.7	0.41	0.02	98
E15	4.4	2.9	7.1	0.1	0.3	5.8	2789	265	0.21				7.9		0.92	26.17	0.03	0.7	0.53	0.02	80
E16	4.5	3.8	7.2	0.3	0.3	6.3	2665	181	0.13	41.9	12	29	7.2	12	0.68	17.52	0.02	0.4	0.7	0.03	76
E17	6.4	2.4	5.5	0.2	0.4	7.9	3291	308	0.23	41.7	12	29	7.6	12	1.2	23.19	0.05	0.8	0.42	0.03	95
E18	6.2	2.3	6.2	0.4	0.5	8	3026	56	0.14				11.1		1.7	25.06	0.03	0.7	0.46	0.03	101
E19	6.3	1.9	5.6	0.3	0.4	9.1	3354	49	0.21	33.6	9.7	29	12.5	14	1.42	22.01	0.04	0.8	0.24	0.01	114
E20	4.5	1	5.4	0.2	0.3	11.6	4350	56	0.1				8.8		2.49	40.3	0.04	0.8	0.27	0.01	136
E21	4.6	2.1	5.9	0.3	0.4	8.9	3285	29	0.14				9.6		1.56	25.9	0.04	0.9	0.36	0.01	108
E22	5.5	2.7	7.7	0.2	0.2	5.3	2722	139	0.13	52.7	15.2	29	9.5	13	1.34	33.51	0.04	0.8	0.6	0.03	82
E23	8.9	1.6	5.6	0.2	0.5	10.6	4065	98	0.07				7.3		2.12	32.3	0.09	1	0.35	0.03	119
E24	5.9	1.9	5.9	0.1	0.3	8.3	3460	305	0.18				5.9		1.36	31.39	0.03	0.5	0.35	0.02	103
E25	5.6	2.4	6.7	0.2	0.4	5.6	2763	231	0.22	47.9	13.9	29	7.8	14	1.12	25.59	0.03	0.5	0.57	0.03	83
E26	5.8	1.9	6.4	0.1	0.4	7.7	3305	298	0.22	43.3	12.5	29	7.3	13	1.38	32.44	0.05	0.8	0.46	0.03	98
E27	4.2	2.9	6.7	0.4	0.1	7.9	3077	13	0.12				9.1		1.41	24.8	0.02	0.2	0.59	0.03	100
E28	5.3	0.8	4.7	0.2	0.3	11.9	4255	196	0.35				11		2.14	33.03	0.04	0.9	0.25	0.01	146
E29	3.3	2.3	6.6	0.3	0.3	6.9	2773	94	0.18				8.4		1.21	23.43	0.03	0.6	0.38	0.01	95
E30	4	3.9	7.2	0.1	0.3	8.2	2966	129	0.1				7.9		0.47	14.27	0.01	0.3	0.65	0.02	86
E31	7.2	2	6.3	0.1	0.4	9	3788	211	0.17				7.9		1.95	38.53	0.06	0.8	0.37	0.03	109
E32	5	3.1	7.1	0.1	0.3	7.6	2975	422	0.3	40.3	11.3		6.8	11	0.85	21.29	0.04	0.8	0.41	0.02	85
E33	7.2	2.5	6.1	0.2	0.4	6.4	2935	273	0.21	46.8	13.8		7.5	16	1.61	29.58	0.04	0.5	0.39	0.03	86
E34	17.1	2.1	6.3	0.3	1.1	6.6	3176	364	0.25	49.5	14.2		6.7	15	4.44	35.76	0.15	0.9	0.4	0.07	95
E35	7	2.5	6.3	0.2	0.4	7.2	3248	211	0.16	46.2	13.2		7.4	15	1.64	32.13	0.06	0.9	0.39	0.02	95
E36	5.7	2.9	7.1	0.2	0.4	6.2	3032	406	0.32	49.9	13.8		7.6	14	1.5	37.9	0.03	0.6	0.44	0.03	85
E37	6.2	2.1	6.1	0.1	0.4	7.5	3425	362	0.26	46.6	13.2		7.1	16	1.67	38.86	0.04	0.7	0.41	0.02	98
E38	4.6	3.1	7.1	0.1	0.3	6	2789	265	0.21	47.7	13.6		7.7	14	0.92	26.17	0.03	0.7	0.53	0.02	80
E39	4.8	3.9	7.3	0.2	0.3	6.5	2665	181	0.13	41.7	11.8		7	12	0.68	17.52	0.02	0.4	0.7	0.03	76
E40	6.6	2.6	5.5	0.2	0.4	8.1	3291	308	0.23	41.5	11.8		7.4	12	1.2	23.19	0.05	0.8	0.42	0.03	95
E41	5.6	2.8	6.8	0.1	0.4	6	3040	85	0.07	52.5	16.5		8.2	15	1.3	30.64	0.02	0.4	0.54	0.03	92
E42	4.6	2.7	6.8	0.1	0.3	6	3180	170	0.14	55	17.7		8.4	15	1.27	39.43	0.01	0.3	0.52	0.02	99
E43	5.6	3.6	7	0.2	0.4	5.4	2589	268	0.18	50	16.2		6.5	15	0.91	18.25	0.04	0.7	0.65	0.03	81
E44	5.3	2.6	6.6	0.1	0.3	6	3105	123	0.1	2.6	2.6		7.9	14	1.22	30.12	0.02	0.4	0.44	0.02	95
E45	5.4	2.7	6.5	0.1	0.3	7	3245	145	0.1	2.6	2.6		6.9	15	1.15	26.74	0.02	0.4	0.56	0.03	100
E46	6.3	3.4	6.7	0.2	0.4	5.8	2926	116	0.09	2.6	2.6		7.6	15	0.34	26.23	0.03	0.7	0.64	0.04	90
E47	6.4	3	6.1	0.2	0.4	7	3550	319	0.22	2.6	2.6		6.8	15	1.88	42.13	0.02	0.3	0.54	0.03	107
E48	5.5	3.5	7	0.2	0.4	6.6	2957	99	0.08	2.6	2.6		7.9	13	0.95	19.8	0.02	0.3	0.61	0.03	91
E49	4.7	2.5	6.1	0.1	0.3	7.1	3351	253	0.19	2.6	2.6		7.7	17	1.08	30.59	0.01	0.3	0.39	0.02	102
E50	6.5	2.2	6	0.1	0.4	7	3420	80	0.06	2.6	2.6		7.8	14	1.63	33.78	0.03	0.5	0.35	0.02	105
E51	4.9	2.8	7	0.1	0.3	6.2	3140	41	0.03	2.6	2.6		6.4	15	1.23	34.14	0.02	0.5	0.56	0.02	97
E52	6.8	2.1	6.1	0.1	0.4	7.9	3789	210	0.17	2.6	2.6		8.2	16	1.91	39.63	0.05	0.7	0.39	0.02	114
E53	5	3.6	7.6	0.2	0.4	5.6	2844	238	0.17	51.2	16.3	28	7.3	14	1.07	27.02	0.02	0.4	0.56	0.03	86
E54	5.8	2.3	5.6	0.1	0.3	8.4	3840	224	0.16	2.6	2.6		7		1.51	35.31	0.03	0.6	0.41	0.02	116
E55	4.6	3	7.4	0.1	0.3	6.3	3025	197	0.14	48.2	15.6	28	7.2	15	0.95	26.2	0.01	0.3	0.56	0.02	92
E56	4.4	4.5	7.4	0.2	0.3	5.4	2504	370	0.24	46.2	15.3	29	6.5	15	0.58	14.27	0.02	0.4	0.66	0.03	79
E57	5.1	2.9	7	0.1	0.4	6.9	3235	192	0.14	47.4	15.5	29	7.2	15	1.17	29.82	0.04	0.8	0.56	0.03	99
E58	6.7	1.9	6	0.1	0.4	7.5	3707	257	0.18	50.2	16.4	29	7	17	1.87	38.89	0.03	0.5	0.34	0.02	114
E59	3.5	4.8	8	0.2	0.3	6	2556	197	0.13	42.9	14.3	29	6.7	11	0.48	15.06	0.01	0.4	0.71	0.02	80
E60	3.3	2.5	6.5	0.1	0.2	5.8	3004	167	0.14	52.2	17.1	29	8.4	15	0.69	27.92	0.02	0.7	0.43	0.01	94
E61	5.1	2.7	6.6	0.1	0.3	6.1	3109	243	0.18	51.3	17	30	7.6	15	1.25	32.51	0.03	0.6	0.46	0.02	98
E62	5	2	5.7	0.1	0.3	7.9	3791	240	0.18	49.1	16.3	30	7.7	16	1.41	40.41	0.02	0.4	0.35	0.02	118
E63	4.8	1.7	4.9	0.1	0.2	10	4211	161	0.12	2.6	2.6		7.4		1.32	39.68	0.03	0.7	0.31	0.01	131
E64	3.8	2.8	6.1	0.1	0.2	7.2	3247	213	0.14	46.1	15.3	29	6.7	15	0.74	24.5	0.02	0.6	0.46	0.02	101
E65	4.8	2.4	5.7	0.1	0.3	7.3	3676	144	0.1	48.4	15.6	28	7	16	1.23	35.22	0.04	0.8	0.44	0.02	111
E66	4.6	1.9	5.2	0.1	0.2	9.8	4067	239	0.15				6.1		1.11	32.77	0.02	0.5	0.32	0.01	124
E67	9.1	2.5	6.6	0.5	0.7	9.2	3386	329	0.24				9.9		2.1	25.55	0.02	0.5	0.48	0.05	112
E68	7.8	2.9	6.1	0.5	0.6	7.4	2765	365	0.32				10.8		1.48	21.11	0.08	1.2	0.47	0.04	103
E69	7.5	3.5	6.7	0.5	0.6	7.8	2837	381	0.27				9.3		1.36	20.24	0.04	0.7	0.55	0.05	96
F01	5.8	3.9	7	0.3	0.4	5.7	2666	488	0.36	42.9	12.6	29	6.7	17	0.81	17.55	0.03	0.3	0.66	0.04	76
F02	5.8	3.1	6.8	0.2	0.4	7	2946	599	0.38	42.1	12	29	6.3	12	1.04	21.49	0.03	0.5	0.55	0.03	84
F03	9.7	2.7	7.3	0.3	0.7	7	3067	385	0.25	44	12.5	28	6.4	17	2.24	30.22	0.07	0.7	0.41	0.04	87
F04	5.5	3.7	7.2	0.2	0.4	5.8	2562	478	0.32	43.9	12.5	29	6.7	16	0.82	17.62	0.02	0.3	0.67	0.04	73
F05	2.9	4.1	7.5	0.1	0.2	4.5	2320	233	0.19	51.2	14.8	29	8.1	14	0.47	19.7	0.01	0.4	0.74	0.02	67
F06	3.8	3.7	7.2	0.1	0.3	8	2966	129	0.1				7.9		0.47	14.27	0.01	0.3	0.65	0.02	86
F07	7	1.8	6.3	0.1	0.4	8.8	3788	211	0.17				7.9		1.95	38.53	0.06	0.8	0.37	0.03	109
F08	4.8	2.9	7.1	0.1	0.3	7.4	2975	422	0.3	40.5	11.5	28	7	11	0.85	21.29	0.04	0.8	0.42	0.02	85
F09	7	2.3	6.1	0.2	0.4	6.2	2935	273	0.21	47	14	30	7.7	16	1.61	29.58	0.04	0.5	0.43	0.03	83
F10	16.9	1.9	6.3	0.3	1.1	6.4	3176	364	0.25	49.7	14.4	29	6.9	15	4.44	35.76	0.15	0.9	0.41	0.07	92
F11	6.8	2.3	6.3	0.2	0.4	7	3248	211	0.16	46.4	13.4	29	7.6	15	1.64	32.13	0.06	0.9	0.36	0.02	94
F12	5.5	2.7	7.1	0.2	0.4	6	3032	406	0.32	50.1	14	28	7.8	14	1.5	37.9	0.03	0.6	0.49	0.03	85
F13	6	1.9	6.1	0.1	0.4	7.3	3425	362	0.26	46.8	13.4	29	7.3	16	1.67	38.86	0.04	0.7	0.41	0.02	98
F14	4.4	2.9	7.1	0.1	0.3	5.8	2789	265	0.21	47.9	13.8	29	7.9	14	0.92	26.17	0.03	0.7	0.53	0.02	80
F15	4.6	3.7	7.3	0.2	0.3	6.3	2665	181	0.13	41.9	12	29	7.2	12	0.68	17.52	0.02	0.4	0.7	0.03	76
F16	6.4	2.4	5.5	0.2	0.4	7.9	3291	308	0.23	41.7	12	29	7.6	12	1.2	23.19	0.05	0.8	0.42	0.03	95
F17	4.4	4.5	7	0.2	0.3	7	2530	233	0.17	36.4	10.2	28	7.4	12	0.39	9.87	0.04	0.9	0.73	0.03	71
F18	4.8	2.3	6.1	0.1	0.3	9.4	3437	391	0.26				6.5		0.85	21.13	0.02	0.5	0.39	0.02	99
F19	3.6	3.7	6.9	0.1	0.2	6.1	2648	307	0.22	43.3	12.4	29	7.2	12	0.48	15.61	0.01	0.2	0.67	0.02	76
F20	7.4	2.2	6.8	0.2	0.5	6.5	3196	276	0.2	49.6	14	29	7.4	13	1.86	33.61	0.04	0.5	0.35	0.03	91
F21	5.6	3.1	6.1	0.2	0.3	8.2	2988	114	0.08				7.4		0.82	17.34	0.04	0.7	0.59	0.03	87
F22	2.6	2.3	6.5	0.1	0.2	6.6	3136	407	0.28	47.2	13.4	28	6.9	14	0.61	31.26	0.01	0.5	0.39	0.01	89
F23	5	2.8	6.2	0.1	0.3	7.2	2948	126	0.1	41	11.9	29	8.2	11	0.79	18.86	0.02	0.85	0.48	0.02	85
F24	4.5	1.7	5.5	0.1	0.2	8.1	3821	260	0.19				7.4		1.34	42.55	0.02	0.5	0.38	0.02	111
F25	7.2	2.9	6.4	0.2	0.5	7.2	3013	310	0.21	42	11.7	28	6.9	12	1.19	19.82	0.04	0.6	0.5	0.04	84
F26	2.3	2.8	7.1	0.1	0.2	6	2800	186	0.13	46.8	13.1	28	7.2	14	0.47	25.85	0.01	0.6	0.52	0.01	78
F27	5.4	2	5.8	0.1	0.3	6.5	3341	225	0.19	51.4	14.9	29	8.6	14	1.4	35.48	0.04	0.8	0.4	0.02	97
F28	4.1	2.3	6.8	0.1	0.3	6.5	3114	362	0.21	48	13.7	29	5.8	14	0.95	30.14	0.02	0.5	0.49	0.02	89
F29	5.8	3	7.4	0.2	0.4	5.7	2778	143	0.09	48.7	14	29	6.4	15	1.21	26.06	0.04	0.6	0.47	0.03	80
F30	3.4	2.1	6.6	0.1	0.2	5.9	3033	191	0.18	51	14.8	29	9.3	14	0.87	34.19	0.05	1.5	0.33	0.01	88
F31	2.3	3.8	7.5	0.1	0.2	5.1	2411	209	0.16	47.3	13.7	29	7.4	15	0.38	20.02	0.01	0.4	0.7	0.02	70
F32	3.3	2	6.5	0.1	0.2	6.4	3224	114	0.11	50.1	14.6	29	9.5	14	0.89	37.74	0.01	0.4	0.35	0.01	94
F33	3	3.3	7.2	0.1	0.2	4.7	2418	98	0.09	51.6	15.2	30	9.1	14	0.57	24.04	0.04	1.2	0.61	0.02	71
F34	4.7	3	7.4	0.1	0.4	5.5	2898	314	0.23	52.5	15.1	29	7.3	14	1.2	34.23	0.03	0.7	0.6	0.03	84
F35	2.9	3.4	6.7	0.1	0.2	5.3	2482	336	0.24	46.7	13.5	29	7	17	0.44	17.83	0.09	3	0.55	0.02	72
F36	5.7	2.5	6.9	0.1	0.4	6.8	3118	141	0.12	46.1	13.1	28	8.3	16	1.5	35.8	0.03	0.6	0.44	0.03	89
Blanks are not measured in the experiment

## Sheet: blood biochemistry
cattleID	Site	Sex	Age	Glu	AST	ALT	TP	ALB	CK	HDL_C	LDL_C	AMY	Ca	ALP	LDH	CO2_L	CHE	CHOL	LACT	TRIGL	UREAL	LIPC	CRE			Glu	AST	ALT	TP	ALB	CK	HDL_C	LDL_C	AMY	Ca	ALP	LDH	CO2_L	CHE	CHOL	LACT	TRIGL	UREAL	LIPC	CRE
A01	1	1	6	2.97	59.7	16.4	60.6	34.7	81	2.57	0.99	24.6	2.57	89	884	25.6	112	3.15	2.79	0.17	0.5	5.7	95		Wurentuya	2.75±0.4	60.5±10.53	19.12±5.21	59.01±6.94	32.45±3.33	101.28±23.37	2.11±0.47	0.88±0.31	25.78±5.42	2.45±0.13	129±100.91	788.92±123.98	24.7±1.67	103.92±34.54	2.68±0.61	1.75±0.95	0.21±0.1	0.88±1.27	8.2±1.9	90.4±12.48
A02	1	1	8	2.92	63.5	18.7	59.5	30.9	119	1.82	0.75	29.2	2.38	54	880	25.3	116	2.36	1.33	0.26	1.8	8.7	123		Galebusitai	2.95±0.65	70.92±16.33	26.05±6.66	61.93±3.44	36.41±2.98	345.19±470.17	1.93±0.33	0.75±0.22	34.71±6.82	2.29±0.26	105.25±48.48	1014.15±179.4	21.95±3.61	140.67±39.03	2.44±0.42	3.26±1.52	0.24±0.05	6.51±1.77	8.77±2.21	78.73±23.69
A03	1	1	12	2.61	57.4	23.4	62.9	30.5	105	2.13	0.93	26.2	2.47	75	880	26.9	78	2.79	3.34	0.26	0.6	7.8	87		Sharihulusi	2.8±0.4	37.11±10.71	16.53±6.03	36.99±10.48	22.87±5.69	114.8±92.93	1.26±0.67	0.62±0.43	16.43±5.89	1.8±0.4	48.5±24.19	554.35±148.84	21.89±2.51	76.55±30.41	1.78±0.85	2.65±1.71	0.18±0.07	4.45±1.95	7.03±1.25	91.05±17.07
A04	1	2	4	2.19	49	16.1	36.6	24.1	89	1.61	0.68	17.1	2.11	46	585	22.3	66	2.05	1.93	0.12	0.7	7.1	84		Wurituhuole	3.26±0.78	59.7±11.98	24.6±9.31	63.14±4.86	36.19±2.62	160.14±70.47	2.48±0.95	1.17±0.71	34.75±6.18	2.61±0.19	176.59±101.13	1036.83±133.55	23.96±3.79	126.66±27.74	3.19±1.22	4.73±2.72	0.26±0.12	2.09±1.24	9.07±2.27	89.34±20.81
A05	1	2	5	2.4	56	19.9	57.1	35.9	123	1.88	0.79	39.5	2.25	118	1029	23.3	131	2.46	2.2	0.21	6.8	4.6	85		Geding	3.54±0.51	69.04±15	24.94±6.71	66.42±4.32	36.7±2.59	156.38±90.2	2.12±0.59	0.91±0.42	31.8±9.39	2.47±0.14	81.28±57.82	893.1±129.9	22.61±3.37	126.81±25.81	2.76±0.77	2.29±1.11	0.26±0.12	2.96±1.22	8.48±1.19	116.86±21.46
A06	1	2	5	2.77	75.1	16.9	55.9	33.1	95	2.46	1	24.4	2.43	95	698	27.3	63	2.97	1	0.12	0.5	6.7	101		Chalageri	3.51±0.62	61.2±12.1	18.26±5.09	65.47±4.28	36.2±2.17	155.65±70.32	1.97±0.53	0.82±0.33	33.35±6.89	2.53±0.13	89.19±27.64	843.19±122.63	23.17±3.07	106.81±26.67	2.52±0.66	5.21±2.97	0.23±0.08	2.93±1.55	7.88±1.37	111.86±24.1
A07	1	2	5	2.74	54	12.6	48.2	26.7	65	1.66	0.68	23.1	2.39	129	720	23.7	46	2.11	1.57	0.18	0.6	7	90		AVERAGE	3.19±0.65	61.28±17.49	22.14±7.52	59.71±11.59	33.95±5.92	182.95±236.22	1.96±0.68	0.84±0.43	30.01±9.63	2.35±0.34	97.68±70	862.72±209.17	22.81±3.27	116.24±36.99	2.55±0.85	3.25±2.23	0.23±0.1	3.6±2.3	8.25±1.79	98.68±25.65
A08	1	2	5	3.58	63.3	16.8	57.6	32.4	111	2.84	1.52	27	2.53	206	900	25.5	86	3.68	1.24	0.23	0.3	6.5	98
A09	1	2	6	1.89	68.2	14.1	61.9	34.7	91	1.65	0.53	20.2	2.53	42	747	22.7	152	2.07	1.2	0.11	0.5	12.8	68
A10	1	2	6	2.69	80.3	22	61.9	35.5	104	2.4	0.72	27.6	2.57	50	721	26	85	2.82	1.42	0.11	0.6	7.4	100
A11	1	2	6	2.75	48.9	21.3	56.3	32	84	2.42	1.19	36.7	2.46	213	690	22.2	91	3.1	1.66	0.39	0.6	7.7	87
A12	1	2	6	2.82	50.1	24.5	47.4	25.8	111	1.86	0.72	27	2.18	85	654	24.4	74	2.35	1.06	0.13	0.6	6.7	88
A13	1	2	7	3.26	64.1	25.1	55	30	132	2.51	1.21	29.6	2.47	152	758	24.9	104	3.18	1.11	0.24	0.9	10.7	89
A14	1	2	7	2.61	48	14.4	64.7	34.8	69	1.71	0.68	19.9	2.62	452	714	26.2	165	2.27	1.27	0.31	0.4	8	108
A15	1	2	7	2.63	54.9	9.4	56.7	34.4	70	1.94	0.6	25.9	2.28	43	638	25.9	78	2.29	0.89	0.12	0.6	7.6	86
A16	1	2	7	3.16	55.9	24.7	64	36.3	109	2.06	0.78	28.9	2.66	132	706	27.1	136	2.64	2.75	0.28	0.9	8.3	84
A17	1	2	7	2.88	60.5	28.4	55.1	31.2	121	3.24	1.37	31.4	2.51	386	811	24.8	184	3.99	1.04	0.21	0.7	7.2	98
A18	1	2	8	2.2	91.1	14.4	65.8	37	135	1.66	0.44	22.5	2.56	68	1058	25.7	100	1.95	1.45	0.1	0.5	8.1	100
A19	1	2	8	3.05	66.2	21.6	62.5	36.3	130	2.54	1.21	26.6	2.62	58	822	22.5	149	3.47	0.88	0.16	0.5	12.2	77
A20	1	2	9	3.22	47.2	16.4	68.1	34.9	66	1.63	0.72	25.6	2.41	84	774	26.6	104	2.17	5.13	0.14	0.4	7.8	96
A21	1	2	10	2.67	52.2	28.7	62	33.4	142	2.31	1.3	28.5	2.46	120	660	21.8	99	3.17	1.6	0.33	1.3	9.2	103
A22	1	2	11	2.42	66.3	22.8	65.6	31.8	113	2.4	0.89	19.7	2.4	84	945	24.1	96	2.98	1.64	0.21	0.4	9.9	76
A23	1	2	12	3.31	57.9	22.9	63.7	30.1	111	1.87	0.72	25.9	2.51	115	900	26	58	2.41	2.44	0.2	0.5	8	84
A24	1	2	14	2.78	56.1	14.7	64.5	32.9	88	2.35	1.33	21.4	2.48	206	674	23.4	101	3.3	1.5	0.53	0.5	8.3	88
A25	1	2	14	2.23	66.7	11.9	61.6	31.9	68	1.11	0.29	15.9	2.43	123	875	23.3	124	1.38	1.19	0.13	0.4	10.9	65
B01	2	1	2	2.85	75.2	25.6	66	36	234	1.85	0.85	43.6	2.46	151	991	23.6	177	2.34	2.92	0.19	5.8	12.3	89
B02	2	1	5	3.56	67.6	21.8	55.1	33.2	225	1.65	0.78	36.2	2.33	46	752	22	132	2.09	2.04	0.12	6.3	7.1	74
B03	2	1	7	3.32	62.5	27.6	61.9	34.6	219	2.1	0.83	30.9	2.03	77	1003	30.1	139	2.63	2	0.22	6.2	9.4	42
B04	2	2	1	3.78	89	46	65.8	42.8	1078	1.9	0.69	47.8	2.92	216	1459	18.9	172	2.54	7.41	0.32	5.9	14	48
B05	2	2	2	2.74	55.9	28	61	39.2	182	2.61	1.24	34.2	2.36	144	1317	24.1	139	3.36	2.52	0.2	7.5	7.7	98
B06	2	2	2	3.19	68.9	22	58.2	38.1	219	2.12	0.75	44.8	2.29	169	1278	25.1	171	2.63	2.42	0.21	5.7	9.6	74
B07	2	2	2	3.9	82.1	23.7	61.7	40	470	1.79	0.7	47.4	2.3	161	1074	17.2	146	2.33	5.91	0.28	6.4	8	97
B08	2	2	2	2.65	51	13	58.3	26.2	136	1.93	0.87	25.4	2.23	184	656	22.4	38	2.57	1.35	0.35	0.6	6.9	70
B09	2	2	2	3.21	61.3	19.3	58.3	37.7	143	1.33	0.47	20.2	2.4	141	1136	17.1	139	1.72	2.4	0.25	6.2	7.1	91
B10	2	2	2	3.34	70.9	29.6	63.4	38.2	243	1.8	0.53	39.1	2.17	142	1177	19.7	123	2.14	7.8	0.2	6.2	6.8	96
B11	2	2	3	2.17	65.6	24.5	60.1	36.4	212	1.69	0.63	15.7	2.14	106	923	22.5	143	2.15	4.6	0.25	6.8	6.7	84
B12	2	2	3	2.74	56.6	22.8	61.7	39.2	309	1.93	0.74	40.2	2.36	150	1152	20.2	151	2.49	3.15	0.3	4.6	8.6	72
B13	2	2	3	2.83	76.9	25.5	57.8	38.9	162	2.07	0.72	37.9	2.43	161	1031	21.1	148	2.54	1.82	0.2	7.8	6.8	106
B14	2	2	3	2.05	66.7	19.3	61	38.4	108	1.89	0.64	32	2.26	111	1088	20.1	125	2.34	2.8	0.22	8.2	8.8	91
B15	2	2	3	2.79	57.4	17	59.9	38.4	149	1.78	0.59	30.8	2.25	173	932	21.7	109	2.19	2.57	0.2	7.5	6.5	90
B16	2	2	3	4.98	102.8	21.8	65.6	33	2739	1.76	0.75	41.3	1.91	94	1331	25.2	141	2.28	3.17	0.2	6.4	12.2	65
B17	2	2	3	3.38	60.9	27.4	61.8	34.8	296	2.61	1.11	38.9	2.26	110	989	22.5	137	3.3	3.13	0.29	6.3	9.6	80
B18	2	2	3	4.25	57.9	26.1	62	32.8	252	2.3	0.89	40	2.04	56	1032	27.3	134	2.84	3.8	0.21	8.4	6.5	84
B19	2	2	3	3.43	73	22.4	62.6	38.3	735	1.71	0.5	43.2	2.38	163	1154	21.2	134	2.06	2.61	0.23	4.8	7.5	77
B20	2	2	3	3.25	45.4	18.4	61.7	34.8	147	1.26	0.47	32.3	2.15	78	721	20.5	106	1.6	1.99	0.18	6.2	7.8	74
B21	2	2	3	3.95	75.5	17.3	70	37.5	165	1.29	0.4	41.4	2.53	63	622	13.6	93	1.75	3.62	0.33	1.3	8.1	159
B22	2	2	4	2.52	62.6	25.4	56.4	35.5	97	1.79	0.67	28.2	2.17	91	1071	27.7	107	2.24	2.19	0.22	7.5	5.8	74
B23	2	2	4	1.92	82.6	32.1	56.5	36.8	176	1.52	0.36	34.4	2.35	50	1027	24.5	103	1.78	1.98	0.18	5.9	8.6	71
B24	2	2	4	2.37	62.7	22.3	56.3	32.8	160	1.94	0.83	30.1	3.69	81	827	17.5	263	2.62	1.88	0.34	7	14.3	27
B25	2	2	4	2.5	59.4	16.1	58.8	36.9	110	1.93	0.61	32	2.3	52	859	22.2	126	2.32	3	0.22	7.4	6.2	75
B26	2	2	4	2.73	64.3	31.4	61	37.6	132	1.52	0.52	32.5	2.23	75	939	27.6	171	1.9	2.71	0.17	6.7	8.5	79
B27	2	2	4	3.53	69.1	20.6	59.5	29.5	130	1.99	0.72	37.2	2.08	61	987	30.4	91	2.49	5.21	0.31	7.3	7.9	59
B28	2	2	4	2.56	65.6	30.2	66.5	39.5	254	1.87	0.74	42.7	2.35	63	1052	22.5	164	2.38	4.42	0.23	8.8	10.2	71
B29	2	2	4	2.78	137.2	37	64.2	36	431	2.28	1.28	38.8	2.29	78	1111	23.4	172	3.12	2.98	0.22	8.4	11.3	50
B30	2	2	4	1.78	73.5	25.5	60.7	35.2	230	2.03	0.66	31.1	2.16	68	867	20.2	83	2.46	2.4	0.3	7.9	6.9	86
B31	2	2	4	1.97	59.8	23.6	62.7	38.2	122	2.19	0.84	40.8	2.32	64	909	20.2	101	2.72	2.28	0.25	7.6	7.8	104
B32	2	2	4	2.53	89.6	40.8	64.1	35.7	281	1.91	0.84	37.1	2.28	120	1136	16.7	213	2.52	2.54	0.23	4.5	12.8	38
B33	2	2	4	2.74	65.2	25.9	59.7	38.4	167	1.46	0.48	27.6	2.45	183	1279	19.2	165	1.88	3.28	0.27	5.5	7.8	84
B34	2	2	4	2.64	69	17.3	56.4	33.6	112	2.25	0.91	34.6	2.16	24	855	14.7	148	2.84	3.26	0.25	7.9	11.3	78
B35	2	2	4	3.58	61.6	34.8	63.7	42.1	288	1.96	0.83	36.8	2.35	113	1048	15.2	134	2.54	5.48	0.24	6.8	9.1	108
B36	2	2	4	4.23	85.2	27.2	63.7	34.6	720	1.73	0.7	26.6	2.5	147	981	22	125	2.27	1.82	0.25	1.4	7.3	104
B37	2	2	5	2.61	57	27	63.3	39.4	337	2	0.71	32.6	2.2	231	1040	23.2	172	2.58	7.65	0.31	6.1	6.9	88
B38	2	2	5	2.42	56.8	21.8	66.1	37.4	103	1.59	0.41	36.2	2.21	46	939	24.9	128	1.91	3.04	0.28	7.4	8.5	74
B39	2	2	5	2.04	54.7	18.2	64.3	37.8	110	1.33	0.52	31.6	2.46	105	937	19.6	132	1.8	2.53	0.29	7.2	7.6	96
B40	2	2	5	2.88	67.2	35.3	65	33.5	127	2.64	1.18	31.7	2	77	856	23	139	3.2	3.12	0.26	6.5	7.7	79
B41	2	2	5	2.57	54.9	29.1	69.1	39.5	93	2.21	1.11	26.8	2.16	89	784	16.8	105	2.94	2.29	0.36	10	7.6	130
B42	2	2	6	2.29	76.8	21.1	66.6	39	303	2.22	0.65	35.1	2.49	36	946	24.4	228	2.74	3.1	0.32	7.4	12.9	29
B43	2	2	6	2.57	75.4	33.5	58.6	32.8	183	2.01	0.82	36.4	2.08	137	988	24.3	222	2.54	2.73	0.21	5.2	12	33
B44	2	2	6	2.69	66.1	20.7	60.4	33	120	1.8	0.64	14.6	2.18	32	741	22.7	100	2.21	1.96	0.26	7.6	7	79
B45	2	2	7	2.95	72.9	33.6	60.8	35.2	213	1.54	0.52	30.8	2.08	107	1021	23.5	116	1.9	2.11	0.15	5.7	7.9	65
B46	2	2	8	2.98	63	24.6	63.3	36.1	256	1.98	0.81	36.3	1.94	48	850	19.3	140	2.59	3.18	0.26	6.6	9.6	66
B47	2	2	8	2.84	71.3	30.6	62.2	33.7	102	2.49	1.07	33.3	2.24	108	965	21.9	108	3.04	2.59	0.2	7.4	6.3	64
B48	2	2	8	2.55	83.5	32.2	62.3	37.3	1923	2.5	1.17	36.5	2.08	87	1000	22.7	149	3.15	3.21	0.24	5.2	8.2	76
B49	2	2	8	3.36	94.2	37.1	59	35.4	779	2.08	0.79	35.9	2.08	109	1277	23.8	137	2.51	5.54	0.2	8.3	7.8	102
B50	2	2	8	3.7	120.1	31.3	69.3	39.5	1179	2.13	0.91	39	2.31	113	1334	26.5	137	2.71	5.81	0.19	6.8	7.6	82
B51	2	2	10	2.75	75	24.4	61.7	37.6	113	2.08	0.84	37.2	2.28	87	1082	20.5	208	2.66	2.32	0.29	9	11.5	97
B52	2	2	12	3.5	68.5	24.8	64.5	35.4	176	2.13	0.85	36.9	2.22	95	1210	24	131	2.63	2.9	0.21	6.2	13.1	65
C1	3	1	1	2.53	34.6	13.3	29.2	20	62	0.67	0.35	12.4	1.66	56	513	22.1	47	1.06	1.45	0.09	2.6	6.4	81
C2	3	1	1	2.73	32.3	15.9	34.4	23	89	0.77	0.34	20.9	1.78	41	479	19.3	47	1.12	1.26	0.08	2.1	6.1	71
C3	3	1	1	2.34	23.1	8.8	25.2	14.2	43	0.47	0.18	12.7	-0.01	43	443	19.9	40	0.73	1.7	0.14	3.2	5.3	74
C4	3	1	1	3.5	37.1	14.6	41.2	26	123	1.52	0.76	26.1	2.12	88	734	23	90	2.08	2.28	0.12	5.3	6.9	131
C5	3	1	3	3.57	40.3	18.7	49.2	30.8	74	1.14	0.59	24.6	2.27	57	778	20.9	131	1.77	8.52	0.34	8.6	8.2	101
C6	3	1	3	2.73	46.6	15	38.7	24.5	298	0.87	0.4	29.3	1.71	52	735	23.7	89	1.31	1.66	0.18	6.4	6.9	105
C7	3	1	4	2.7	39	17.8	41.3	26.2	47	1.28	0.45	20.3	2.02	51	756	23	106	1.76	6.24	0.29	4.2	8.3	129
C8	3	2	1	2.37	30.9	14.6	25.6	15.6	126	0.61	0.26	15.8	1.59	76	383	19.6	55	1.01	2.17	0.23	3.5	7.1	71
C9	3	2	1	2.95	40.5	26.1	41.9	25.2	235	1.94	1.05	15.2	1.93	65	639	23.4	34	2.64	4.84	0.26	5.2	8	92
C10	3	2	1	3.04	42.5	14.6	35.7	24.4	186	0.96	0.43	18.3	2.01	81	622	21.7	20	1.38	1.96	0.2	5.5	6.7	88
C11	3	2	1	3.72	27.1	9.6	34	22.8	109	2.01	1.29	11.2	1.76	101	583	20.7	97	2.8	3.56	0.18	2.6	7	101
C12	3	2	1	2.96	31.8	11.5	26.4	17.8	152	0.66	0.33	14.3	1.67	46	456	21.7	29	1.04	1.24	0.14	7.2	6.9	65
C13	3	2	1	2.66	25.9	11.6	29	20	115	0.86	0.44	14.3	1.81	53	416	22.9	63	1.26	1.1	0.16	4.5	6	105
C14	3	2	1	2.93	18.6	12.1	21.5	15.5	44	0.63	0.29	11	1.6	53	417	21.7	45	1.02	1.05	0.2	7.3	5.6	86
C15	3	2	1	3.15	26.6	9	23.2	14.7	143	0.73	0.33	7	1.5	35	387	15.1	41	1.06	5.29	0.14	2.9	5.7	96
C16	3	2	1	2.67	22.1	9.4	21.6	14.7	52	0.51	0.17	10.9	1.47	33	366	20.1	37	0.74	2.47	0.13	4.7	5.8	63
C17	3	2	2	3.5	37.5	15.5	69.1	37.6	44	1.96	0.77	24.3	2.53	47	476	17.6	122	2.49	2.29	0.38	2.3	8.6	132
C18	3	2	3	2.06	40.8	20	37.1	23.6	80	1.09	0.47	12.2	1.83	24	477	26.5	50	1.54	2.47	0.17	2	6.6	92
C19	3	2	3	3.65	47.1	26	48.6	27.2	107	1.3	0.54	23.1	2.19	128	738	23.8	119	1.87	1.68	0.25	6.3	4.8	82
C20	3	2	3	2.08	21.2	8.1	24.3	17.1	42	1.2	0	11.8	1.41	36	344	17.4	39	1.73	1.79	0.22	4.1	5.2	78
C21	3	2	3	3.19	39.6	22.5	44.1	29.3	166	2.49	1.47	15.5	2.05	40	629	23.6	74	3.41	6.84	0.15	2	6.9	107
C22	3	2	4	2.75	52.4	11.9	40.4	28.4	388	0.93	0.27	21.3	2.05	68	589	21.5	97	1.18	2.19	0.1	2.4	6.3	99
C23	3	2	5	2.9	66.7	31.8	61	36.3	131	3.82	2.21	33.7	2.48	41	945	22.9	144	4.95	1.64	0.17	5.2	8.6	112
C24	3	2	5	2.86	59.9	24.8	48.2	31	180	2.34	1.08	21.8	2.05	35	695	21.5	105	2.99	2.62	0.25	4.8	8.1	82
C25	3	2	6	2.61	27.4	13	38.7	21.3	42	0.81	0.33	19.1	1.83	27	544	20.1	91	1.16	4.03	0.14	4.9	6.5	94
C26	3	2	6	2.4	37.6	13.2	37.5	22.7	65	1.11	0.54	13.8	1.8	27	554	22	53	1.58	4.1	0.1	7.7	7	86
C27	3	2	6	3.01	46.2	21.1	30.7	18.2	54	1.1	0.63	19.7	1.63	77	496	21.5	57	1.63	3.38	0.15	3.6	6.5	71
C28	3	2	6	2.77	30.5	19.8	29.2	18.5	83	1.2	0.64	9.5	1.61	27	473	22.6	76	1.71	2.79	0.13	5.4	6.7	59
C29	3	2	6	2.69	36.6	22	35.5	22.1	75	1.08	0.63	10.7	1.64	29	549	25.7	84	1.64	3.95	0.16	5.9	6.6	96
C30	3	2	6	2.8	43.4	11.9	31	19.4	463	0.95	0.42	10.8	1.67	25	467	23.2	72	1.36	1.81	0.28	4.1	7.7	98
C31	3	2	7	2.55	38.8	17.3	39.7	19.9	66	1.33	0.57	17.1	1.79	64	712	23.9	103	1.86	3.24	0.17	3.1	7.1	77
C32	3	2	7	2.72	35.3	13.1	46.9	23.7	37	0.99	0.45	15.3	1.88	18	533	19.9	97	1.41	3.17	0.19	3.3	8.5	93
C33	3	2	7	2.87	56.1	24	44.5	27.2	155	1.67	1.23	17.4	2.15	72	607	22.7	94	2.5	2.01	0.37	7.2	10.3	101
C34	3	2	7	2.35	23.8	11.1	29.2	18.8	50	0.9	0.55	13.9	1.45	33	344	17.4	81	1.38	1.1	0.2	7.8	6.7	80
C35	3	2	8	2.81	43.8	21.9	52.9	29.8	104	2.37	1.48	14.5	2.13	22	700	23.6	93	3.27	1.85	0.16	1.4	7.1	88
C36	3	2	8	2.39	33.5	11.9	30.3	18.4	47	0.85	0.43	14.7	1.72	28	379	21.9	63	1.21	1.11	0.08	5.9	5.9	84
C37	3	2	8	2.92	38.8	27.3	42.7	26	127	1.41	0.61	18.9	2.07	61	781	26.6	108	1.88	1.41	0.18	2.4	7	84
C38	3	2	9	2.87	46.8	22.6	37.4	24.7	67	1.91	0.97	15.9	1.88	18	628	25.5	99	2.55	1.31	0.11	1.5	6.5	97
C39	3	2	9	2.77	37.8	19.4	35	21.6	88	1.32	0.63	9.8	1.71	35	508	25.3	93	1.89	1.19	0.12	2.6	8.1	88
C40	3	2	10	2.09	23.9	8.5	27.4	16.7	33	0.68	0.35	8.1	1.65	27	299	20.1	77	1.04	1.42	0.18	6.1	10.8	103
D1	4	1	1	2.11	70.4	21.6	65.5	29.7	131	1.31	0.52	31.5	2.58	79	752	17.7	78	1.75	2.48	0.16	0.6	6.5	56
D2	4	1	1	2.78	79	40.8	69	39.1	382	2.27	1.02	33.7	2.49	71	947	24	118	2.86	3.12	0.25	1.4	6.8	76
D3	4	1	1	3.31	42.8	13.3	61.8	37.1	92	2.64	1.35	51.4	2.85	161	1095	26.2	114	3.43	3.14	0.24	2.9	8	113
D4	4	1	1	3.27	68.8	18.7	66.7	39.7	182	2.12	0.76	35.4	3.21	212	1141	23.5	112	2.65	7.64	0.23	1.6	10	80
D5	4	1	1	3.42	55.4	19.8	60.6	34.4	179	1.26	0.27	31.7	2.49	237	1091	22.2	134	1.69	2.82	0.61	3.3	8.1	119
D6	4	1	1	3.6	61	19.2	58.1	35	148	2.92	1.48	45.1	2.65	360	1202	25.7	112	3.82	3.85	0.16	2	9.6	95
D7	4	1	1	3.66	66.6	23.8	62.9	38.7	255	3.14	1.6	38.8	2.82	274	1202	20.9	159	3.97	3.48	0.13	1.8	8	100
D8	4	1	2	2.7	41	13.4	56.8	36.9	147	1.97	0.77	29.6	2.53	197	942	24.6	135	2.43	5.43	0.16	1	7.4	94
D9	4	1	2	2.8	43.9	14.9	56.9	36.7	128	1.86	0.86	28.6	2.73	196	964	21.2	198	2.56	3.28	0.21	1.1	12.2	67
D10	4	1	2	4.08	68.3	22	61.8	38.1	112	2.24	0.83	34.8	2.62	151	1209	23.1	125	2.79	5.29	0.45	1.2	8	96
D11	4	1	2	3.07	52	23.4	67.7	40.9	123	1.94	0.71	44.7	2.64	88	884	26.2	106	2.4	2.33	0.2	3.5	13.7	96
D12	4	1	3	5.12	78.4	25.4	70.3	35.7	112	1.54	0.46	38.9	2.86	80	1058	13.7	204	2.03	13.31	0.22	4.5	17.2	65
D13	4	1	3	3.5	51	19.2	59.6	36.2	136	2.15	0.7	36.4	2.41	95	1028	27.2	101	2.62	3.7	0.33	1.6	7.3	124
D14	4	1	4	3.55	57.6	25.9	66.1	33.9	84	4.92	2.93	35.2	2.45	82	1255	22.2	112	6.11	8.39	0.18	2.5	9.6	78
D15	4	1	5	3.11	60.8	20.3	62.7	35.1	93	1.54	0.65	36.5	2.45	259	1048	29.8	127	2.06	2.16	0.12	0.8	9.8	129
D16	4	1	6	2.64	55.2	24.6	67.9	38.7	102	2.85	1.31	30.4	2.7	205	887	24.9	113	3.5	2.66	0.25	5.8	7.4	95
D17	4	2	1	3	43.8	19.1	65.3	39.9	118	3.31	1.87	40.3	2.85	317	1165	25.2	136	4.4	5.12	0.36	0.8	9.1	89
D18	4	2	1	4.96	74.1	24.6	61	34.2	278	1.95	0.54	40.9	2.59	248	1125	19.3	146	2.33	9.73	0.32	1.3	8.5	67
D19	4	2	1	2.67	41.4	15.5	48.6	30.7	188	1.14	0.34	29.4	2.26	76	853	22.4	86	1.47	2.25	0.11	2.5	9.4	62
D20	4	2	1	3.23	47.7	17.6	58.5	36.5	301	2.67	1.31	37.1	2.65	242	1064	25.8	162	3.58	3.57	0.36	2.9	11.5	69
D21	4	2	1	2.83	73.1	20.7	62	37.5	134	2.18	0.96	37.1	2.5	248	1144	24.6	114	2.72	3.78	0.19	1.1	9.1	86
D22	4	2	2	3.31	60	16.9	57.6	37.4	120	1.66	0.5	36.4	2.57	103	832	19.3	127	2.11	6.04	0.48	1.5	7.1	140
D23	4	2	2	5.32	54.2	27.8	65.6	38.3	161	1.87	0.65	29.8	2.65	240	1060	21.3	108	2.41	10.36	0.49	2.9	8.2	97
D24	4	2	3	2.62	74.1	47.1	63.6	35.6	213	4.39	2.72	31.8	2.4	87	1143	26.4	117	5.77	4.63	0.25	1.2	8.8	85
D25	4	2	5	2.13	69.4	45.1	65.5	35.9	153	3.37	1.49	21.7	2.61	95	1146	23	135	4.08	4.88	0.17	1.7	10.2	72
D26	4	2	5	3.18	52.4	23.6	66.4	35.8	108	2.42	1.2	26.2	2.71	462	1036	27.5	126	3.18	3.42	0.39	1.8	7.4	100
D27	4	2	7	2.97	52	34.9	66.3	34.9	109	3.99	2.26	32.2	2.57	65	956	29.2	115	5.23	2.59	0.2	4.1	8.5	86
D28	4	2	7	2.85	58.5	31.1	71.5	35	125	3.79	2.42	34.3	2.47	102	1043	32.2	144	5.11	3.27	0.21	1.2	6.9	79
D29	4	2	10	2.65	78.4	43	64.7	31.9	230	2.63	1.51	27.9	2.34	89	796	25.5	109	3.57	4.48	0.17	1.9	8.8	76
E1	5	1	2	3.85	107.9	32.7	65.9	36.7	214	2.45	1.35	35.2	2.4	70	1063	25.5	121	3.24	2.59	0.11	1.2	9.9	147
E2	5	1	3	3.5	63	23.4	62.5	34	95	2.53	1.59	38.8	2.4	199	958	23.5	134	3.65	1.79	0.13	2	9.5	149
E3	5	1	3	3.62	68.4	27.1	63	36.3	122	2.32	1.16	30.8	2.7	160	978	23.4	161	3.09	2.03	0.3	2.2	8.9	123
E4	5	1	3	3.91	87.8	25	72.1	35.6	92	1.94	1	41.1	2.38	62	998	30.2	100	2.67	1.49	0.17	2.9	7.8	136
E5	5	1	3	3.99	89.5	25	73.1	36.1	87	2.04	0.97	44	2.41	63	1002	26.5	115	2.72	1.49	0.18	2.9	8.6	137
E6	5	2	1	5.26	72.3	26.2	62.6	36.8	372	2.98	1.38	21.2	2.47	337	1149	19.8	183	3.87	2.52	0.44	2.9	8.6	122
E7	5	2	1	5.33	70.4	26.4	62.3	36.6	360	2.98	1.38	21.5	2.46	338	1142	19.4	161	3.86	2.41	0.44	2.8	8.1	123
E8	5	2	2	4.31	53.9	21.8	67.8	36.6	113	2.79	1.23	31.5	2.61	89	868	22	135	3.6	0.96	0.22	1.4	7.7	158
E9	5	2	2	3.06	89.6	23.8	71.1	41.3	173	1.68	0.66	34.8	2.57	68	987	23.4	134	2.18	4.1	0.24	4.4	9.7	109
E10	5	2	2	3.88	57.5	18.9	67.3	35.5	119	1.8	0.73	33.1	2.3	65	819	23.2	89	2.38	1.96	0.3	3.6	12.5	118
E11	5	2	2	3.45	88.5	33.2	63.5	31.6	237	2.11	1.19	34.6	2.14	48	939	24.4	109	2.95	1.74	0.15	5.3	10.2	132
E12	5	2	2	3.99	92.4	19.7	63.8	37.7	573	1.58	0.39	38	2.38	81	868	19.7	115	1.91	2.18	0.12	3	6.6	113
E13	5	2	2	3.65	69.2	27.9	68	38.9	154	2.3	1.18	39.5	2.66	92	970	27.1	87	3.1	1.08	0.23	4.6	9.4	131
E14	5	2	2	2.59	82.1	16.6	61.5	40.8	161	1.69	0.53	37.3	2.55	51	776	19.4	108	2.14	1.29	0.32	3.4	6.5	184
E15	5	2	2	3.66	78.1	29.8	66.1	37.8	118	2.93	1.47	48.9	2.46	161	1041	28.4	155	3.77	1.8	0.28	4.6	8.6	96
E16	5	2	2	2.55	85.1	16.8	59.8	39.9	179	1.6	0.53	36.1	2.6	51	775	15.3	102	2.13	3.44	0.37	3.4	9.7	185
E17	5	2	3	4.24	66.9	26.6	65	36.3	80	2.83	1.39	21.4	2.53	65	1021	24.1	115	3.69	3.93	0.38	5	8.6	120
E18	5	2	3	3.53	53.7	20.6	59.8	39.3	154	1.96	0.68	37.7	2.55	56	898	23	129	2.58	1.48	0.43	1.3	11.3	103
E19	5	2	3	3.76	44.3	19.6	64.8	37.2	133	1.61	0.54	16.7	2.45	72	875	24.4	124	2.12	3.76	0.28	1.7	7.8	108
E20	5	2	3	3.12	90.5	28.2	66.4	32.1	90	2.33	0.87	40.8	2.81	31	1013	23.5	98	2.92	1.64	0.26	2.3	7.7	109
E21	5	2	3	3.36	58.6	22.8	72.5	37.6	100	3.08	1.88	37.2	2.4	76	814	26.3	182	4.25	2.61	0.46	4.6	9	126
E22	5	2	3	3.62	54.3	18.6	68.1	40.7	183	1.87	0.61	47.7	2.52	92	730	21.6	132	2.42	2.57	0.6	5.6	9.2	121
E23	5	2	3	3.96	38.8	14.3	68.5	38.3	81	1.53	0.62	42.2	2.89	161	860	17.5	131	2.14	1.12	0.26	2.6	8.7	118
E24	5	2	3	3.98	60.6	23.5	62.9	38.5	113	2.18	0.71	59.3	2.48	102	913	20.3	116	2.79	1.5	0.37	2.4	7.9	100
E25	5	2	3	3.83	45.3	17.9	69.5	34.9	95	1.31	0.54	27.4	2.76	113	608	20.8	148	1.8	1.63	0.22	1.7	7	108
E26	5	2	3	3.69	75.3	20.8	65.6	34.1	126	2.27	0.85	18.3	2.42	43	807	19.2	102	2.98	1.78	0.35	2.2	10.8	108
E27	5	2	3	3.45	83.3	21.4	60.4	36.8	146	2.06	0.69	40.1	2.56	99	888	19.1	132	2.58	1.3	0.29	1.1	9.8	106
E28	5	2	4	3.57	66.2	22.7	75.2	37.1	168	2.07	0.94	16.1	2.32	54	833	21	173	2.66	1.83	0.16	4.2	7.9	108
E29	5	2	4	3.22	58.7	25.8	67.4	39.6	94	3.54	1.93	39	2.5	50	913	23.5	143	4.65	1.41	0.24	1.3	8	102
E30	5	2	4	3.57	50.7	19.5	66.7	37.6	315	1.81	0.7	26.9	2.58	134	937	22	108	2.36	3.27	0.2	3.1	8.7	117
E31	5	2	4	3.71	84.1	26.5	65.9	33.9	112	1.54	0.35	13.2	2.62	81	1001	24.4	121	1.84	2.47	0.16	5.9	8.3	72
E32	5	2	4	3.25	61.8	17.4	67.7	38.2	66	2.03	0.87	26.4	2.55	47	677	16.2	142	2.68	1.39	0.35	3.5	8.3	103
E33	5	2	4	3.1	53.6	20.2	68.6	38.4	109	1.14	0.34	24.2	2.36	52	821	21	130	1.59	1.35	0.34	2.8	7.3	150
E34	5	2	4	3.67	45.9	14.9	70	38.1	162	1.87	0.76	18.8	2.47	93	815	21	134	2.51	1.34	0.27	2.4	6.9	120
E35	5	2	5	3.08	75	35.6	61.3	32	142	3.02	1.34	33.8	2.25	45	909	27	114	3.73	1.93	0.16	1.6	7.7	100
E36	5	2	5	3.58	73.1	28.3	63.2	34.5	128	2.45	1.01	37.6	2.38	209	1010	29.5	121	3.09	1.87	0.19	3.6	7	112
E37	5	2	5	2.88	65.9	20.9	63.7	39.1	111	1.14	0.28	32.2	2.46	49	784	18.2	138	1.47	2.34	0.17	1.9	9.2	120
E38	5	2	5	2.81	66.3	22.4	64.4	39.3	107	1.12	0.32	31.9	2.49	49	798	14.3	150	1.51	2.11	0.19	1.9	9.1	117
E39	5	2	5	3.84	70.4	19.2	62.8	38.7	153	1.49	0.37	33.5	2.52	41	784	25.7	98	1.84	4.55	0.23	1.5	6.9	122
E40	5	2	5	3.68	59.2	40.6	62.9	32.8	203	2.08	0.69	26.9	2.36	40	788	26.8	139	2.52	1.98	0.15	1.4	9.1	89
E41	5	2	5	3.11	51.5	15.8	63.1	39.6	75	2.02	0.79	39.9	2.46	95	742	20.9	103	2.66	0.98	0.37	1.5	7.7	138
E42	5	2	5	3.52	46.6	18.4	65	38.2	120	1.39	0.44	28	2.51	82	574	18.7	104	1.87	2.21	0.41	2	8	157
E43	5	2	5	3.29	65	13.4	63.3	38	109	1.76	0.68	35.7	2.56	51	756	21.6	120	2.27	1.12	0.23	1.4	10.7	166
E44	5	2	5	4.13	47.3	19.2	58.7	35.1	117	1	0.32	22.2	2.44	112	609	20.3	99	1.4	1.7	0.31	2.1	7.5	110
E45	5	2	6	3.56	54.4	26.5	73.9	40.2	161	2.94	1.5	31.3	2.42	111	883	21.3	155	3.78	1.91	0.27	3.4	9	105
E46	5	2	6	3.4	56.1	16.2	69.8	42.2	112	1.57	0.49	42.9	2.62	70	939	22.7	164	2.11	3.63	0.49	4	8.4	133
E47	5	2	6	3.72	55.9	17.7	66.5	32.9	55	1.65	0.82	12.3	2.3	47	744	24.7	117	2.3	2.58	0.26	4.6	7.6	110
E48	5	2	6	3.46	78.4	33.7	63.6	35.1	99	2.22	0.81	33.1	2.47	42	1084	28.7	137	2.78	1.47	0.14	4.5	8.7	119
E49	5	2	6	3.49	80.5	34.7	65.8	36.2	99	2.35	0.8	35.3	2.76	42	1096	24.2	146	2.86	2.45	0.21	4.5	8.4	120
E50	5	2	6	3.33	58.1	26.4	65.3	39.3	133	1.49	0.45	34.7	2.53	90	829	27.5	167	1.84	4.4	0.09	1.5	9.2	83
E51	5	2	6	3.09	62.9	30.7	70.7	36	412	2.21	0.92	39.6	2.46	43	871	25.3	129	2.86	1.48	0.26	1.3	7.2	128
E52	5	2	7	3.4	62.9	27	70.6	32.7	160	3.36	1.86	20.6	2.2	36	852	25	128	4.36	0.89	0.2	4.2	11.1	97
E53	5	2	7	3.12	84.6	31.9	57.9	35.3	215	1.95	0.82	20	2.41	60	834	25.1	109	2.54	1.71	0.12	2.5	7.7	93
E54	5	2	7	3.08	84.4	32.8	56.9	34.6	216	1.92	0.81	19.8	2.4	59	821	26.5	108	2.51	1.73	0.12	2.4	7.9	91
E55	5	2	7	3.07	89	24.4	71.7	41.1	170	1.68	0.63	34.8	2.52	67	987	20.3	116	2.16	4.69	0.12	4.4	8.7	111
E56	5	2	7	3.12	90.3	23.9	72.3	41.6	178	1.72	0.64	35.4	2.54	67	1003	20.6	111	2.18	4.6	0.12	4.4	8.1	110
E57	5	2	7	3.15	74.7	45.2	63.5	36.6	325	1.65	0.48	18.8	2.27	47	855	18.8	122	2.03	2.48	0.16	2.9	7.1	129
E58	5	2	7	3.12	79.8	27.9	67.9	33.6	83	2.65	1.3	38.6	2.41	42	1046	21.6	107	3.44	1.43	0.15	2.9	10	100
E59	5	2	7	3.84	65.7	34.2	65.9	30.9	83	2.1	0.86	35.1	2.24	61	900	26.4	126	2.77	2.58	0.17	2.9	7	100
E60	5	2	7	3.38	81.3	32	69.2	35.2	85	3.27	1.7	44.2	2.54	56	1013	23.2	79	4.19	4.94	0.22	4.3	8.3	112
E61	5	2	7	4.65	55.1	19.7	70.7	33.9	116	1.68	0.67	22.3	2.37	74	844	20	141	2.37	6.62	0.41	2.3	6.7	103
E62	5	2	8	2.82	51.2	17.4	68.6	37.6	117	2.07	0.81	22.5	2.65	39	620	20.1	123	2.67	2.49	0.2	2.9	8.6	121
E63	5	2	8	2.63	98.8	29.5	61.2	34.2	314	2.08	0.82	28.1	2.28	89	931	19.7	63	2.69	2.36	0.1	1.4	7.7	96
E64	5	2	11	3.49	61.8	21.7	72.8	36.3	157	1.98	0.88	15.5	2.28	52	801	22.9	130	2.57	1.87	0.15	4.1	7.7	104
E65	5	2	11	3.94	66.8	36.5	70.5	36.3	142	2.8	1.31	33.7	2.28	68	1037	25.7	147	3.69	2.84	0.54	3.2	9.4	92
E66	5	2	11	3.97	68.7	37.1	71.6	37.2	142	2.9	1.32	34.5	2.32	71	1063	23.1	178	3.77	2.75	0.55	3.2	8.4	95
E67	5	2	12	3.36	72.9	27.8	76.5	33.8	154	2.95	1.55	26.4	2.26	48	957	24.6	193	4.04	1.95	0.18	3.5	8.6	106
E68	5	2	12	3.31	83.2	29.5	71.1	35.3	83	2.85	1.39	41	2.5	45	1097	20.4	106	3.62	1.41	0.15	3.1	7.7	106
E69	5	2	12	3.76	77.4	26.8	64.8	36.1	218	1.95	0.59	32.4	2.49	53	1006	18.6	93	2.31	2.59	0.2	2.6	7.7	106
F1	6	1	1	3.68	62.3	22	56.4	34.3	164	1.55	0.67	31.1	2.58	127	966	23.9	83	2.07	2.56	0.14	3.9	7.2	103
F2	6	1	3	3.71	48.6	19.3	65.3	34	103	2.38	1.23	35.6	2.54	72	766	21.5	88	3.07	7.26	0.17	1.8	6.5	109
F3	6	1	3	2.72	67.4	22.8	65.6	38.6	91	1.43	0.54	40.4	2.88	96	907	26.2	97	1.82	2.85	0.19	1.1	7.4	148
F4	6	1	3	3.56	88	35.9	61	34.2	185	1.73	0.63	43.5	2.44	78	892	27.1	104	2.22	4.22	0.18	2.9	7.8	112
F5	6	1	3	2.88	65.3	22.5	62.1	35.5	158	2.08	0.99	38.7	2.58	140	980	28.3	92	2.77	2.93	0.12	1.1	6.9	149
F6	6	1	5	4.07	52.6	14.2	67.3	38.9	99	1.95	0.87	33.6	2.54	120	914	22.7	87	2.48	2.81	0.17	2.5	6.1	152
F7	6	2	1	3.98	43.9	19.6	61.7	34.1	171	1.87	0.78	35.3	2.5	93	851	29.1	97	2.37	6.62	0.17	3.9	6.5	129
F8	6	2	1	4.13	50.8	17.5	62.8	35.4	226	1.85	0.71	35.6	2.5	113	816	18.3	97	2.42	7.89	0.19	3.9	8	106
F9	6	2	1	3.42	71.4	19.9	62.4	33.4	187	1.57	0.61	33.9	2.45	60	884	22.7	106	2.03	4.12	0.11	2.1	6.9	147
F10	6	2	1	3.54	52.4	18	61	36.2	124	1.73	0.59	23.9	2.53	77	956	24.7	111	2.24	5.6	0.2	4.5	8.3	112
F11	6	2	2	4	55.3	19.3	63.4	38.3	121	1.8	0.65	24.9	2.68	82	1007	21	130	2.33	3.99	0.21	4.6	10.4	111
F12	6	2	3	2.71	48.5	15.7	66.8	40.1	106	0.96	0.3	56.5	2.76	67	640	26	103	1.25	5.25	0.3	4.4	8.3	145
F13	6	2	3	3.93	65.9	22.1	66.6	40.5	193	2.27	1.19	32.9	2.72	143	1144	21	128	3.14	13.18	0.39	3.1	7.7	108
F14	6	2	3	3.07	56.3	19.9	61.2	34.6	256	1.28	0.47	33.9	2.55	115	969	27.5	151	1.78	3.18	0.38	2.6	10.2	112
F15	6	2	3	2.86	52.8	17.2	60.8	34.2	164	1.84	0.63	34.1	2.4	86	659	23.8	72	2.29	3.95	0.35	1.5	8.6	93
F16	6	2	3	3.55	57.6	21.8	62.5	38.9	116	2.4	1.08	26.2	2.65	131	1039	24.2	183	3.08	4.19	0.41	1.6	11.8	90
F17	6	2	3	3.02	44.5	14.2	61.7	35.6	92	1.69	0.66	43.8	2.53	82	777	23.8	99	2.16	3.7	0.2	2.4	6.8	128
F18	6	2	3	3.78	59.5	16.7	68.9	41.1	153	1.61	0.48	39.2	2.67	52	757	19.3	100	1.98	6.77	0.28	3.5	8.4	118
F19	6	2	3	3.5	68.8	16.3	61.1	36.7	266	2.01	0.68	28.4	2.41	130	711	17.6	104	2.49	10.93	0.25	2.7	6.7	117
F20	6	2	4	3.09	69.6	18.1	67.2	39.3	232	1.91	0.6	37.9	2.49	112	987	24.4	98	2.29	2.11	0.17	1.5	6.3	80
F21	6	2	4	3.41	60.2	12	60.5	36	170	1.71	0.49	25.5	2.36	69	853	22.1	80	2.11	5.75	0.19	2.6	6.9	91
F22	6	2	4	3.28	91.1	16.2	64.2	34.7	172	1.24	0.35	30.6	2.52	72	810	25.6	86	1.56	1.76	0.17	1.8	8.3	78
F23	6	2	4	3.2	80.8	20.8	71.1	37.3	145	1.85	0.79	33.3	2.38	63	795	16.9	70	2.39	10.54	0.17	2.6	6.9	93
F24	6	2	4	3.26	78.2	20.1	59.5	36.1	212	2.4	0.86	30.1	2.83	96	917	26.5	94	2.9	1.36	0.09	2.6	7.4	95
F25	6	2	6	3.59	49.9	17.6	67	37.6	116	2.58	1.32	24.5	2.58	121	890	21.7	134	3.31	8.86	0.2	3.4	7.4	122
F26	6	2	6	4.37	48.2	16.7	61.2	35.1	154	1.65	0.66	31.7	2.49	82	769	26.3	170	2.18	7.54	0.24	5.9	7.7	114
F27	6	2	6	4.01	64.4	18.1	68.9	38	325	1.97	0.76	39.9	2.54	108	940	23.3	161	2.4	8.26	0.17	2.9	10.2	99
F28	6	2	6	3.31	69.7	1.1	62.5	33.6	89	1.83	0.74	30.3	2.41	76	818	23.7	94	2.39	3.61	0.23	1.5	8.4	109
F29	6	2	7	2.9	53.7	23.6	64.8	37.4	100	2.07	1.01	39.5	2.58	130	862	24.5	124	2.71	2.71	0.27	3.2	7.3	118
F30	6	2	7	2.79	49.5	11.6	74.4	37	94	1.55	0.62	31.2	2.51	81	626	19.7	160	2.1	5.2	0.39	5.4	12.3	137
F31	6	2	7	3.11	46.8	20.1	67.7	34.2	261	1.87	0.98	29.2	2.49	74	711	26.1	86	2.57	3.35	0.2	2	8.4	107
F32	6	2	7	3.1	57.8	14.3	65.9	35.1	178	2.41	0.92	34.7	2.52	64	805	22.6	101	2.92	3.3	0.24	1.5	6.9	78
F33	6	2	8	2.68	67.1	15.7	70.3	35.1	123	2.22	1.01	38.5	2.6	51	647	20.9	85	2.83	1.66	0.27	5.1	6.8	140
F34	6	2	8	4.38	58.5	15	69.2	38.3	110	1.43	0.38	38.1	2.44	91	706	20.6	101	1.67	6.58	0.22	7.2	7.3	147
F35	6	2	8	2.98	69.7	16	77.7	39.5	134	1.47	0.67	36.9	2.65	49	698	17.3	101	2.01	5.69	0.27	3.5	6.6	146
F36	6	2	9	5.14	68.2	24	66.4	36.9	133	3.18	1.22	32.3	2.53	59	855	18.2	132	3.85	10.68	0.25	1.9	7.7	97
F37	6	2	9	4.43	71	18.2	67.3	35.2	95	2.94	1.35	37.9	2.28	72	777	21.7	108	3.68	9.92	0.32	1.8	8.9	73
F38	6	2	9	3.95	78.7	23.6	69.7	34.4	122	2.49	1.07	23.2	2.37	114	943	27.2	103	3.12	4.85	0.34	1.7	7	68
F39	6	2	10	3.53	74.2	22.3	67	34.2	100	3.78	1.98	23.3	2.5	101	979	24.8	108	4.84	3.48	0.27	1.3	8.1	62
F40	6	2	11	2.65	35.8	11.2	65.5	32.2	74	1.7	0.81	34.7	2.51	47	637	24.8	71	2.28	2.06	0.18	2.5	8.7	128
F41	6	2	12	5.26	65.4	22.9	68.9	36.2	410	1.76	0.63	35.3	2.53	49	950	23.5	98	2.1	8.78	0.17	7.2	7.9	132
F42	6	2	12	3.3	55.8	13	72.7	33.5	78	2.07	0.91	26	2.39	122	892	20.9	75	2.7	1.37	0.2	1.3	7	122
F43	6	2	14	2.97	55.5	18	67	35.2	91	2.72	1.47	18	2.22	68	755	24.4	121	3.52	2.75	0.13	1.4	7.8	85

## Sheet: growth parameters
cattleID	Body weight	Shoulder height	Cross height	Hip height	Shoulder width	Cross width	Hip width	Chest circumference	abdominal circumference	tube circumference			Body weight	Shoulder height	Cross height	Hip height	Shoulder width	Cross width	Hip width	Chest circumference	abdominal circumference	tube circumference
A01	205	104	109	104	31	41	39	142	168	14		Wurentuya	215.44±25.79	109.16±5.33	111.98±4.82	109.46±5.17	41.12±48.81	41.24±2.92	37.6±2.63	150.28±6.53	180.44±10.3	14.44±0.68
A02	236	116	118.5	115	31	43	34	159	181	15		Galebusitai	212.46±29.74	103.65±4.1	107.06±3.9	104.86±4.2	30.38±2.78	38.79±2.94	34.93±2.54	147.75±6.97	173.42±8.41	14.2±1.01
A03	231	116	118.5	116	29	43	37	155	188	15		Sharihulusi	188.67±51.39	101.85±8.05	106.25±12.45	102.16±7.06	27.5±3.8	37.44±5.4	32.01±3.79	145.35±15.91	212.83±273.96	14.11±1.28
A04	193	113	112	110	275	41	36.5	148	170	13		Wurituhuole	149.88±63.82	93.34±17.26	132.69±187.01	97.31±12.26	25.1±4.26	31.4±8.55	30.66±5.32	125.47±21.86	197.28±281.33	13.02±1.64
A05	206	109	110	107	29	41	36	143	176	14.5		Geding	175.08±48.99	98.26±9.63	101.72±10.33	100±13.44	27.9±24.14	35.97±5.65	32.64±12.61	138.64±20.28	164.01±26.58	16.05±14.88
A06	175	98	103	101	31.5	37	33	139	187	14		Chalageri	186.81±43.81	100.76±6.79	104.24±6.54	104.5±11.23	28.16±2.72	37.24±3.83	34.19±3.03	138.51±19.35	168.88±15.24	16.81±19.72
A07	185	110	114.5	112	31	40	36	151	168	14		AVERAGE	187.75±49.34	100.82±9.85	108.4±62.91	102.68±10.47	29.35±20.02	36.97±5.66	33.52±7.37	141.14±18.01	179.62±143.39	15.01±11.16
A08	232	115	114	116	32	43	38.5	151	195	14.5
A09	213	113	111	110	34	41	36	150	184	14.5
A10	224	106	106	104.5	30	42.5	37.5	148	175	15
A11	201	106.5	110	106	28.5	42	37	168	200	14
A12	243	106	109	109.5	33	42.5	39.5	151	183	14.5
A13	218	111	117	116.5	33	40	39	154	178	14.5
A14	246	111	115	116	37.5	45.5	43.5	157	198	15
A15	198	110.5	113	108	30	38	35	144	167	14
A16	186	100	105	104.5	28.5	31.5	34	140	171	13.5
A17	225	106	109.5	104	30	42	40	147	179	14
A18	194	109	111	106	27.5	44.5	41	147	183	14
A19	242	108	113	112	29	42	39	152	184	15
A20	191	114	117.5	114.5	29.5	41	41	150	177	15
A21	251	121	124	120	40	47	42	160	195	16
A22	270	106	108.5	105	34.5	40	35	149	168	15
A23	196	106	107	105	31	40.5	36.5	151	185	14
A24	245	112	114.5	110	31	41	37.5	154	188	15.5
A25	180	102	109	104	31.5	41	36.5	147	163	13.5
B01	193	106	110	104	28	36	34	145	171	13
B02	210	102	104	101	34	40	36	145	176	14
B03	234	103	104	104	33	41	36	153	177	13
B04	173	105	114	112	25	38	35	151	170	14
B05	245	109	112	108	31	41	36.5	157	180	13.5
B06	247	109	111	110.5	35	41	38	152	179	15
B07	225	105	106	105	34	42.5	40.5	150	180	14
B08	226	100	108	107	34	34	36	149	165	14
B09	194	100	112	109	32	37.5	36	137	167	13
B10	205	109.5	113	109	31.5	37	36	136	172	15.5
B11	172	104	107.5	106	30	39	37	149	180	13.5
B12	211	108	113	112	35	43	30	160	180	15
B13	208	110	114	112.5	29	35	34	147	172	15.5
B14	207	101	110	111	31.5	38	35.5	147	176	15
B15	226	108	112	110	32	41	39	151	172	15
B16	214	105	104	103	31	41.5	38	160	178	14
B17	222	106	105	102	33	39.5	35	153	170	15
B18	204	102	109	107	30	43	39	147	178	15
B19	184	94	95	97	28	32	31	130	155	13
B20	226	108	109	106	28	35	32	148	172	14
B21	163	103	104	103	27	34	31	139	152	13
B22	190	100	111	112	30	37	33.5	149	169	14
B23	176	100	103	99	29	38	34	142	168	13
B24	207	109	111	106	30	43	35	158	182	14
B25	189	103	108	105	29	38	34	141	159	14
B26	222	102.5	106.5	105	29	41	34	155	187	13.5
B27	185	101	100	99	28.5	39	30	135	160	15
B28	182	104	103	102	27	39	35	137	167	14.5
B29	186	98.3	107	104	31	36	34	142	175	14.5
B30	173	95	104	99	24	39	33	141	168	12.5
B31	308	110	109	109.5	35	41	40	157	180	16.5
B32	220	105.5	108	108	32	42	38	154	188	15
B33	198	102	107	102	29	38	35	145	174	14
B34	210	105	104	98	31	40	36	146	174	14
B35	214	106	106	103	31	41	36	151	177	14.5
B36	219	104	106	106	30	36	33	148	164	15
B37	194	101	107	106	30	34	31	140	167	13
B38	209	103	109	103	31	38	35	146	184	14
B39	212	105	103	98.5	33	41	33	146	172	13
B40	210	104	106	103	30	41	33	154	182	15
B41	289	96	106	101	29	33	37.5	144	160	13
B42	198	100	106	103	31.5	37	32	152	165	12
B43	192	100	104	101	28.5	42	35	141	176	14
B44	216	105	107.5	105	36	41	39	156	183	15
B45	196	97	103.5	104	31	37	34	146	161	14
B46	186	97	101	100.5	31	35	33	146	165	13
B47	263	108	112	112	34	41.5	38	163	185	15.5
B48	257	109	107	106	28	41	35	154	183	15
B49	264	109	110	107	29	40	34	147	178	15
B50	231	101	102	100	22	34	31	144	186	15
B51	265	109	110	108	29	42.5	37	153	180	14
B52	198	103	103	98	29	42	33	144	177	17
C01	213.6	103	111	113	29	40	32	149	180	15
C02	196	105	110	108	27	40	33	146	177	14
C03	280	111	109	110	33	42	35	159	180	17
C04	240	109	107	105	30	44	36	154	185	17.5
C05	128	94	98	97	22	28	28	126	156	15
C06	265	114	114	111	32	43	37	160	193	17
C07	281	111	108	109	31	42	38	169	187	16
C08	245	112	117	114	31	42	37	157	185	15.5
C09	110	88	96	95	23	31	28	120	153	13
C10	198	103	103	98	29	42	33	144	177	14
C11	95	92	95	94	26	32	31	121	141	12
C12	205	101	100	99	29	41	34	162	99	14
C13	173	88	93	96	25	29	27	125	153	13
C14	186	94	102	99	28	37	33	149	182	13
C15	160	100	107	104	29	37	33	134	157	13
C16	195	114	110	108	30	41	31	147	180	13.5
C17	220	105	114	107	33	38	34	149	163	14
C18	192	105	111	110	28	40	35	157	173	14
C19	118	95	100	94	21	31	29	121	140	13
C20	182	107	108	107	27	35	30	162	174	13
C21	210	107	112	107	25	42	34	148	178	14
C22	215	104	103	104	32	45	40	156	1897	14
C23	201	103	168	104	25	38	32	167	178	14
C24	155	94	97	95	32	32	28	128	159	15
C25	130	93	94	92	24	33	31	138	156	13
C26	185	97	98	97	25	30	27	132	154	13
C27	220	105	112	105	32	41	32	153	198	14.5
C28	240	106	112	106	28	40	31	153	191	14
C29	230	109	112	112	29	40	30	168	204	15
C30	210	107	109	105	24	42	34	171	185	14
C31	220	109	109	105	33	41	33	153	199	14.5
C32	115	85	90	88	20	37	29	120	144	13
C33	202	101	105	99	27	41	36	155	178	14
C34	201	108	109	106	27	37	29	149	189	14
C35	100	85	87	85	20	26	24	115	142	11.5
C36	82	95	97	96.5	19	27	27	122	133	13
C37	225	107	107	104	29	42	36	153	194	15
C38	103	93	96	92	27	27	26	124	150	13
C39	195	104	110	106	29	38.5	28.5	149	172	14.5
C40	225	111	110	100	30	43	39	149	177	15
D01	178	103	106	108	29	41	36	146	166	14.5
D02	19.2	60	60	59	13	13	14	59.5	61	8.5
D03	116	95	98	95	28	36	31	122	139	13
D04	18.4	55	58	56	13	14	15	62	64	8
D05	110	94	96	94	23	29	29	116	126	12
D06	95	92	92	93	25	31	29	113	131	11.5
D07	88	29	92	96	21	31	24	112	129	13
D08	209	100	105	102	24	41	36	136	165	14
D09	140	95	103	103	24	32	29	129	161	12.5
D10	140	93	99	97	24	27	30	116	131	14
D11	120	90	95	96	27	28	31	121	138	13
D12	178	98	102	101	26	35	34	121	161	13
D13	201	93	97	98	24	35	34	141	163	14
D14	199	105	110	108	30	42	37	138	178	14
D15	180	102	102	98	25	30	30	133	1653	13.5
D16	301	108	112	109	31	41	35	153	171	16
D17	106	96	98	99	22	31	31	121	143	13.5
D18	113	92	98	95	30	32	32	116	138	13
D19	210	105	110	110	29	34	31	135	150	13
D20	191	102	106	104	26	36	33	133	165	15
D21	230	108	1103	110	30	35	32	139	152	15
D22	88	90	95	94	27	29.5	30	117	139	12
D23	180	99	102	100	25	32	31	145	165	13.5
D24	210	108	108	106	28	4	35	151	178	13.5
D25	95	94	97	96	28	30	30	121	151	13.5
D26	200	108	107	105	25	40	33	142	164	13.5
D27	201	101	104	96	23	39	31	152	167	13
D28	90	92	94	93	23	31	29	116	130	12
D29	140	100	99	101	25	31	37	132	142	12.5
E01	12.2	52	49	47	13	12	15	52	45	7.5
E02	18.6	62	59	54	14	15	17	65	54	10
E03	198	105	108	100	27	38	28	143	168	15
E04	260	100	107	103	30	38	35	212	231	16
E05	253	96	100	102	27	38	30	143	156	13
E06	104	76	82	71	25	28	22	114	133	13
E07	253	103	107	105	29	37	31	152	180	13
E08	181	100	105	100	29	38	31	134	160	13
E09	183	101	100	94	23	34	21	147	167	15
E10	124	94	98	97	25	32	27	127	158	12.5
E11	167	102	102	98	24	37	28	140	159	9
E12	192	99	107	104	19	38	30	144	172	14
E13	253	102	105	103	30	37	33	157	189	16
E14	258	106	108	107	34	42	37	158	189	16
E15	170	101	100	98	24	37	31	139	168	13.5
E16	215	105	113	109	26	33	30	149	128	11
E17	89	77	82	81	25	26	24	104	167	15.5
E18	241	103	104	103	21	37	27	137	172	13
E19	165	96	98	96	18	40	34	157	173	16
E20	161	95	100	99	25	38	34	141	160	13
E21	251	104	104	106	26	42	35	147	189	15.5
E22	110	103	104	103	28	42	35	152	187	15
E23	201	106	106	104	27	42	36	151	172	15
E24	271	105	108	107	36	42	36	159	177	17
E25	200	106	113	109	28	46	37	151	196	14
E26	200	101	103	102	27	40	33	142	183	14.5
E27	173	99	101	101	20	39	32	133	166	14
E28	202	102	105	102	20	38	32	138	182	14
E29	201	104	107	105	222	37	30	147	174	13
E30	190	102	103	101	19	36	26	139	180	14.5
E31	230	112	116	115	28	40	36	169	189	15
E32	175	102	110	103	27	41	35	141	165	13
E33	180	102	104	105	20	39	30	148	160	13
E34	170	105	102	96	24	37	31	136	167	13.5
E35	101	95	98	96	26	29	28	111	132	11
E36	185	99	105	100	25	39	34	139	164	12
E37	155	101	105	104	28	33	31	140	157	14
E38	170	96	103	98	27	37	33	130	170	14
E39	190	103	107	105	20	33	31	136	157	13
E40	180	99	102	102	23	36	32	139	165	13
E41	170	98	100	97	23	40	35	139	154	13
E42	180	103	103	101	24	36	31	146	169	14
E43	190	101	103	103	27	42	36	143	156	13
E44	164	97	102	102	20	33	30	131	161	12.5
E45	93	87	91	90	19	28	28	114	125	11
E46	170	108	110	105	23	39	31	143	170	14
E47	104	88	92	89	20	27	23	117	136	12
E48	175	100	104	97	25	37	37	137	158	13
E49	84.5	83	89	86	23	27	28	105	118	11
E50	140	96	100	98	27	35	34	144	152	13
E51	165	98	102	101	23	34	129	149	168	14.5
E52	175	96	104	101	27	37	34	144	155	12
E53	182	99	101	99	28	39	32	144	163	14
E54	200	110	109	106	29	43	39	149	187	14
E55	181	103	107	107	24	34	31	139	165	14
E56	177	101	102	100	22	34	31	144	186	13.5
E57	159	109	115	111	23	36	32	144	184	14
E58	164	94	99	97	20	36	31	132	161	13
E59	180	101	102	100	30	38	33	135	173	13
E60	168	102	108	103	27	42	35	151	180	14
E61	155	94	103	95	23	35	35	137	157	16
E62	167	98	101	98	29	37	35	139	161	13
E63	186	102	108	167	30	39	35	145	177	16
E64	169	96	105	100	39	33	30	141	176	14
E65	213	105	110	107	34	41	37	152	189	13.5
E66	194	98	108	105	22	32	27	133	174	102
E67	189	98	98	97	23	33	31	139	164	100
E68	176	96	100	101	28	35	32	137	166	14
E69	177	98	103	102	24	37	32	130	171	13.5
F01	210	101	103	103.5	29	38	36.5	137	159	13.5
F02	252	110	112	111	27.5	42	38.5	152	186	14
F03	148	102	102	101	24	35	34	135	170	13
F04	148	97	102	100	27	31	29	132	157	14.5
F05	202	104	107.5	106.5	31	33	31	142	175	15.5
F06	215	99	105	104	25	39	37	139	165	13
F07	220	101	104	104	32	40	36	150	183	14
F08	95	91	95	95	26	34	30	125	149	143
F09	263	114	118	117	35	41	39	176	190	15
F10	146	90	100	98	26	34	32	130	155	12.5
F11	170	93	101	97	30	31	30	124	146	13
F12	203	107	112	109	32	40	32	151	185	15
F13	185	105	106	104	30	41	39	152	173	13
F14	160	99	106	106	29	36	34	139	164	15
F15	152	99	105	100	29	41	36	144	180	14
F16	190	95	104	103	21	36	35.5	141	166	14
F17	220	104	107	104	29	40	38	155	176	15
F18	120	100	102	108	25	34	33.5	144	167	13
F19	205	101	105	98	30	38	37	149	177	13.5
F20	167	101	105	105.5	25	38	33	131	175	13.5
F21	90	86	87	87	28	27	29	119	130	12
F22	82	82	86	86	26	31	31	108	124	11.5
F23	200	101	100	100	30	38	32	140	176	14
F24	190	99	102	164	27.5	38	34	135	180	13.5
F25	202	102	105	100	27	29	36	130	160	14
F26	106	93.5	98	99	28	32	31	130	150	13.5
F27	210	96	101	101	27.5	39	31	139	180	13.5
F28	212	99	101	102	27	38	34	140	177	15
F29	198	108	107	105	28	38	32	143	163	14
F30	117	94	98	100	30	33.5	29.5	131	149	13.5
F31	187	94	94	92	25	38	33	38	168	14
F32	223	102	106	104	28.5	41	36.5	146	198	14
F33	210	103	109	108	28	38	30	147	183	14.5
F34	192	102	106	103	29	36	33	140	171	12.5
F35	213	98	101	102	29	39	34	143	167	12.5
F36	194	106	108	104	27	43	37	143	160	14
F37	196	105	106	104	26	38	34.5	140	160	14
F38	229	104	107	104	24	39	35	153	179	15
F39	208	104	107	107	32	40	38	143	175	14.5
F40	245	109	108	108	28	42.5	39.5	146	187	14
F41	234	108	114	112	34	39	34	154	184	13.5
F42	231	109	110	108	29	42.5	37	153	180	15
F43	193	115	120	119	30	40	38	147	163	14

## Sheet: note
ID	Site		Site	Sex	Age
A	Wurentuya		A	1	6
B	Galebusitai		A	1	8
C	Sharihulusi		A	1	12
D	Wurituhuole		A	2	4
E	Geding		A	2	5
F	Chalageri		A	2	5
			A	2	5
Sex			A	2	5
male	1		A	2	6
female	2		A	2	6
			A	2	6
			A	2	6
			A	2	7
			A	2	7
			A	2	7
			A	2	7
			A	2	7
			A	2	8
			A	2	8
			A	2	9
			A	2	10
			A	2	11
			A	2	12
			A	2	14
			A	2	14
			B	1	2
			B	1	5
			B	1	7
			B	2	1
			B	2	2
			B	2	2
			B	2	2
			B	2	2
			B	2	2
			B	2	2
			B	2	3
			B	2	3
			B	2	3
			B	2	3
			B	2	3
			B	2	3
			B	2	3
			B	2	3
			B	2	3
			B	2	3
			B	2	3
			B	2	4
			B	2	4
			B	2	4
			B	2	4
			B	2	4
			B	2	4
			B	2	4
			B	2	4
			B	2	4
			B	2	4
			B	2	4
			B	2	4
			B	2	4
			B	2	4
			B	2	4
			B	2	5
			B	2	5
			B	2	5
			B	2	5
			B	2	5
			B	2	6
			B	2	6
			B	2	6
			B	2	7
			B	2	8
			B	2	8
			B	2	8
			B	2	8
			B	2	8
			B	2	10
			B	2	12
			C	1	1
			C	1	1
			C	1	1
			C	1	1
			C	1	3
			C	1	3
			C	1	4
			C	2	1
			C	2	1
			C	2	1
			C	2	1
			C	2	1
			C	2	1
			C	2	1
			C	2	1
			C	2	1
			C	2	2
			C	2	3
			C	2	3
			C	2	3
			C	2	3
			C	2	4
			C	2	5
			C	2	5
			C	2	6
			C	2	6
			C	2	6
			C	2	6
			C	2	6
			C	2	6
			C	2	7
			C	2	7
			C	2	7
			C	2	7
			C	2	8
			C	2	8
			C	2	8
			C	2	9
			C	2	9
			C	2	10
			D	1	1
			D	1	1
			D	1	1
			D	1	1
			D	1	1
			D	1	1
			D	1	1
			D	1	2
			D	1	2
			D	1	2
			D	1	2
			D	1	3
			D	1	3
			D	1	4
			D	1	5
			D	1	6
			D	2	1
			D	2	1
			D	2	1
			D	2	1
			D	2	1
			D	2	2
			D	2	2
			D	2	3
			D	2	5
			D	2	5
			D	2	7
			D	2	7
			D	2	10
			E	1	2
			E	1	3
			E	1	3
			E	1	3
			E	1	3
			E	2	1
			E	2	1
			E	2	2
			E	2	2
			E	2	2
			E	2	2
			E	2	2
			E	2	2
			E	2	2
			E	2	2
			E	2	2
			E	2	3
			E	2	3
			E	2	3
			E	2	3
			E	2	3
			E	2	3
			E	2	3
			E	2	3
			E	2	3
			E	2	3
			E	2	3
			E	2	4
			E	2	4
			E	2	4
			E	2	4
			E	2	4
			E	2	4
			E	2	4
			E	2	5
			E	2	5
			E	2	5
			E	2	5
			E	2	5
			E	2	5
			E	2	5
			E	2	5
			E	2	5
			E	2	5
			E	2	6
			E	2	6
			E	2	6
			E	2	6
			E	2	6
			E	2	6
			E	2	6
			E	2	7
			E	2	7
			E	2	7
			E	2	7
			E	2	7
			E	2	7
			E	2	7
			E	2	7
			E	2	7
			E	2	7
			E	2	8
			E	2	8
			E	2	11
			E	2	11
			E	2	11
			E	2	12
			E	2	12
			E	2	12
			F	1	1
			F	1	3
			F	1	3
			F	1	3
			F	1	3
			F	1	5
			F	2	1
			F	2	1
			F	2	1
			F	2	1
			F	2	2
			F	2	3
			F	2	3
			F	2	3
			F	2	3
			F	2	3
			F	2	3
			F	2	3
			F	2	3
			F	2	4
			F	2	4
			F	2	4
			F	2	4
			F	2	4
			F	2	6
			F	2	6
			F	2	6
			F	2	6
			F	2	7
			F	2	7
			F	2	7
			F	2	7
			F	2	8
			F	2	8
			F	2	8
			F	2	9
			F	2	9
			F	2	9
			F	2	10
			F	2	11
			F	2	12
			F	2	12
			F	2	14
